# Supplementary material for: Pls1 Is a Peroxisomal Matrix Protein with a Role in Regulating Lysine Biosynthesis
Source: Cells. 2022 Apr 22;11(9):1426. doi: 10.3390/cells11091426 (PMC9104712; doi:10.3390/cells11091426)
Supplement: Supplementary file 1 [file cells-11-01426-s001.zip]

Archive with 15 entries (14 files):
- DavidEtAlSuppTable S1.xlsx
- DavidEtAlSuppTable S2.xlsx
- DavidEtAlSuppTable S3.xlsx
- DavidEtAlSuppTable S4.xlsx
- DavidEtAlSuppTable S5.xlsx
- DavidEtAlSuppTable S6.xlsx
- DavidEtAl_Supplementary_materials.pdf
- __MACOSX/
- __MACOSX/._DavidEtAlSuppTable 1.xlsx
- __MACOSX/._DavidEtAlSuppTable 2.xlsx
- __MACOSX/._DavidEtAlSuppTable 3.xlsx
- __MACOSX/._DavidEtAlSuppTable 4.xlsx
- __MACOSX/._DavidEtAlSuppTable 5.xlsx
- __MACOSX/._DavidEtAlSuppTable 6.xlsx
- __MACOSX/._DavidEtAl_Supplementary_materials.pdf
