# Supplementary material for: Pls1 Is a Peroxisomal Matrix Protein with a Role in Regulating Lysine Biosynthesis
Source: Cells. 2022 Apr 22;11(9):1426. doi: 10.3390/cells11091426 (PMC9104712; doi:10.3390/cells11091426)
Supplement: Supplementary file 1 [file cells-11-01426-s001.zip › DavidEtAlSuppTable S1.xlsx]

## Sheet: Selection
Supplementary Table S1: TEF2-mCherry puncta library S. cerevisiae strains screened in glucose and oleate
ORF	Gene	SGD Description
YAL002W	VPS8	Membrane-binding component of the CORVET complex; involved in endosomal vesicle tethering and fusion in the endosome to vacuole protein targeting pathway; interacts with Vps21p; contains RING finger motif
YBR161W	CSH1	Mannosylinositol phosphorylceramide (MIPC) synthase catalytic subunit; forms a complex with regulatory subunit Csg2p; function in sphingolipid biosynthesis is overlapping with that of Sur1p; CSH1 has a paralog, SUR1, that arose from the whole genome duplication
YAL014C	SYN8	Endosomal SNARE related to mammalian syntaxin 8
YBR168W	PEX32	Peroxisomal integral membrane protein; involved in negative regulation of peroxisome size; partially functionally redundant with Pex31p; genetic interactions suggest action at a step downstream of steps mediated by Pex28p and Pex29p
YAL018C	LDS1	Protein Involved in spore wall assembly; localizes to lipid droplets found on or outside of the prospore membrane; shares similarity with Lds2p and Rrt8p, and a strain mutant for all 3 genes exhibits reduced dityrosine fluorescence relative to the single mutants
YAL022C	FUN26	High affinity, broad selectivity, nucleoside/nucleobase transporter; vacuolar membrane localized transporter which may regulate the balance of nicotinamide riboside (NmR) levels between the cytosol and vacuole, contributing to salvage of NmR for use in cytosolic NAD+ synthesis; equilibrative nucleoside transporter (ENT) family member
YBR171W	SEC66	Non-essential subunit of Sec63 complex; with Sec61 complex, Kar2p/BiP and Lhs1p forms a channel competent for SRP-dependent and post-translational SRP-independent protein targeting and translocation into the ER; other members are Sec63p, Sec62p, and Sec72p
YAL026C	DRS2	Trans-golgi network aminophospholipid translocase (flippase); maintains membrane lipid asymmetry in post-Golgi secretory vesicles; contributes to clathrin-coated vesicle formation, endocytosis, protein trafficking between the Golgi and endosomal system and the cellular response to mating pheromone; autoinhibited by its C-terminal tail; localizes to the trans-Golgi network; mutations in human homo…
YBR199W	KTR4	Glycosyltransferase involved in protein glycosylation; transfers GDP-mannose to methyl-alpha-mannoside in vitro; member of the KRE2/MNT1 mannosyltransferase family of type II membrane proteins with a short cytoplasmic N-terminus, a membrane-spanning region and a highly conserved catalytic lumenal domain
YAL030W	SNC1	Vesicle membrane receptor protein (v-SNARE); involved in the fusion between Golgi-derived secretory vesicles with the plasma membrane; proposed to be involved in endocytosis; member of the synaptobrevin/VAMP family of R-type v-SNARE proteins; SNC1 has a paralog, SNC2, that arose from the whole genome duplication
YDL027C	MRX9	Protein that associates with mitochondrial ribosome; the authentic, non-tagged protein is detected in highly purified mitochondria in high-throughput studies; YDL027C is not an essential gene
YDL035C	GPR1	Plasma membrane G protein coupled receptor (GPCR); interacts with the heterotrimeric G protein alpha subunit, Gpa2p, and with Plc1p; sensor that integrates nutritional signals with the modulation of cell fate via PKA and cAMP synthesis
YDL058W	USO1	Essential protein involved in vesicle-mediated ER to Golgi transport; binds membranes and functions during vesicle docking to the Golgi; required for assembly of the ER-to-Golgi SNARE complex
YDR182W	CDC1	Putative mannose-ethanolamine phosphate phosphodiesterase; involved in GPI-anchor remodeling prior to the attachment of cell wall proteins to beta 1,3-glucan, removing ethanolamine phosphate from the first mannose of GPI anchors; mutants display elevated Ca2+-dependent signaling resulting in secondary actin polarization and Golgi inheritance defects; enzyme is Mn2+-dependent; mutants have cell di…
YDL065C	PEX19	Chaperone and import receptor for newly-synthesized class I PMPs; binds peroxisomal membrane proteins (PMPs) in the cytoplasm and delivers them to the peroxisome for subsequent insertion into the peroxisomal membrane; interacts with Myo2p and contributes to peroxisome partitioning
YDR189W	SLY1	Hydrophilic protein involved in ER/Golgi vesicle trafficking; SM (Sec1/Munc-18) family protein that binds the tSNARE Sed5p and stimulates its assembly into a trans-SNARE membrane-protein complex
YDL072C	YET3	Protein of unknown function; YET3 null mutant decreases the level of secreted invertase; homolog of human BAP31 protein; protein abundance increases in response to DNA replication stress
YDL077C	VAM6	Guanine nucleotide exchange factor for the GTPase Gtr1p; subunit of the HOPS endocytic tethering complex; vacuole membrane protein; functions as a Rab GTPase effector, interacting with both GTP- and GDP-bound conformations of Ypt7p; facilitates tethering and promotes membrane fusion events at the late endosome and vacuole; required for both membrane and protein trafficking; component of vacuole-m…
YDL078C	MDH3	Peroxisomal malate dehydrogenase; catalyzes interconversion of malate and oxaloacetate; involved in the glyoxylate cycle; mutation in human homolog MDH2 causes early-onset severe encephalopathy
YDL089W	NUR1	Protein involved in regulation of mitotic exit; dephosphorylation target of Cdc14p in anaphase, which promotes timely rDNA segregation and allows mitotic progression; interacts with Csm1p, Lrs4p; required for rDNA repeat stability; null mutant causes increase in unequal sister-chromatid exchange; GFP-fusion protein localizes to the nuclear periphery, possible Cdc28p substrate
YDL091C	UBX3	Clathrin-coated vesicle component, regulator of endocytosis; copurifies with the DSC ubiquitin ligase complex; UBX (ubiquitin regulatory X) domain-containing protein that interacts with Cdc48p; required for efficient clathrin-mediated endocytosis; ortholog of fission yeast Ucp10
YBR205W	KTR3	Putative alpha-1,2-mannosyltransferase; involved in O- and N-linked protein glycosylation; member of the KRE2/MNT1 mannosyltransferase family; Svp26p mediates uptake of Ktr3p into COPII vesicles; relocalizes from nucleus to vacuole upon DNA replication stress
YAL010C	MDM10	Subunit of both the ERMES and the SAM complex; component of ERMES complex which acts as a molecular tether between the mitochondria and the ER, necessary for efficient phospholipid exchange between organelles and for mitophagy; SAM/TOB complex component that functions in the assembly of outer membrane beta-barrel proteins; involved in mitochondrial inheritance and morphology; ERMES complex is oft…
YAR027W	UIP3	Putative integral membrane protein of unknown function; interacts with Ulp1p at the nuclear periphery; member of DUP240 gene family
YBR220C	YBR220C	Putative protein of unknown function; YBR220C is not an essential gene
YAR028W	YAR028W	Putative integral membrane protein; member of DUP240 gene family; GFP-fusion protein is induced in response to the DNA-damaging agent MMS
YAR031W	PRM9	Pheromone-regulated protein; contains 3 predicted transmembrane segments and an FF sequence, a motif involved in COPII binding; member of DUP240 gene family; PRM9 has a paralog, PRM8, that arose from a segmental duplication
YBR222C	PCS60	Oxalyl-CoA synthetase; capable of catalyzing conversion of oxalate to oxalyl-CoA; catalyzes first step in pathway of oxalate degradation that functions to protect yeast from inhibitory effects of oxalate; peroxisomal protein that binds mRNA; localizes to both peroxisomal peripheral membrane and matrix, expression is highly inducible by oleic acid; similar to E. coli long chain acyl-CoA synthetase
YAR042W	SWH1	Protein similar to mammalian oxysterol-binding protein; contains ankyrin repeats and FFAT motif; interacts with ER anchor Scs2p at the nucleus-vacuole junction; regulated by sterol binding; SWH1 has a paralog, OSH2, that arose from the whole genome duplication
YDR229W	IVY1	Phospholipid-binding protein that interacts with both Ypt7p and Vps33p; may partially counteract the action of Vps33p and vice versa, localizes to the rim of the vacuole as cells approach stationary phase; contains a putative inverse BAR (I-BAR) domain that can mold lipid bilayer membranes into protrusions
YDL099W	BUG1	Cis-golgi localized protein involved in ER to Golgi transport; forms a complex with the mammalian GRASP65 homolog, Grh1p; mutants are compromised for the fusion of ER-derived vesicles with Golgi membranes
YDR233C	RTN1	Reticulon protein; involved in nuclear pore assembly and maintenance of tubular ER morphology; promotes membrane curvature; regulates the ER asymmetry-induced inheritance block during ER stress; role in ER-derived peroxisomal biogenesis; increases tubular ER when overexpressed; mutants have reduced phosphatidylserine transfer between the ER and mitochondria; interacts with exocyst subunit Sec6p, …
YDL113C	ATG20	Sorting nexin family member; required for the cytoplasm-to-vacuole targeting (Cvt) pathway, endosomal sorting and selective autophagy; has a Phox homology domain that binds phosphatidylinositol-3-phosphate; interacts with Snx4p; potential Cdc28p substrate
YDR238C	SEC26	Essential beta-coat protein of the COPI coatomer; involved in ER-to-Golgi protein trafficking and maintenance of normal ER morphology; shares 43% sequence identity with mammalian beta-coat protein (beta-COP)
YDL121C	EXP1	A cargo receptor protein for Pma1p; works with Psg1p to promote the transport and maturation of Pma1p; localizes to the ER and COPII vesicles; a non-essential protein
YDR244W	PEX5	Peroxisomal membrane signal receptor for peroxisomal matrix proteins; receptor for the C-terminal tripeptide signal sequence (PTS1) of peroxisomal matrix proteins; required for peroxisomal matrix protein import; also proposed to have PTS1-receptor independent functions
YDR245W	MNN10	Subunit of a Golgi mannosyltransferase complex; complex mediates elongation of the polysaccharide mannan backbone; membrane protein of the mannosyltransferase family; other members of the complex are Anp1p, Mnn9p, Mnn11p, and Hoc1p
YDR246W	TRS23	Core component of transport protein particle (TRAPP) complexes I-III; TRAPP complexes are related multimeric guanine nucleotide-exchange factor for the GTPase Ypt1p, regulating ER-Golgi traffic (TRAPPI), intra-Golgi traffic (TRAPPII), endosome-Golgi traffic (TRAPPII and III) and autophagy (TRAPPIII); human homolog is TRAPPC4
YDR255C	RMD5	Component of GID Complex that confers ubiquitin ligase (U3) activity; necessary for polyubiquitination and degradation of the gluconeogenic enzyme fructose-1,6-bisphosphatase; forms dimer with Fyv10p that is then recruited to GID Complex by Gid8p; also required for sporulation; conserved protein that has a degenerate RING finger domain
YDR256C	CTA1	Catalase A; breaks down hydrogen peroxide in the peroxisomal matrix formed by acyl-CoA oxidase (Pox1p) during fatty acid beta-oxidation
YMR313C	TGL3	Bifunctional triacylglycerol lipase and LPE acyltransferase; major lipid particle-localized triacylglycerol (TAG) lipase; catalyzes acylation of lysophosphatidylethanolamine (LPE), a function which is essential for sporulation; protein level and stability of Tgl3p are markedly reduced in the absence of lipid droplets; required with Tgl4p for timely bud formation
YDR265W	PEX10	Peroxisomal membrane E3 ubiquitin ligase; required for for Ubc4p-dependent Pex5p ubiquitination and peroxisomal matrix protein import; contains zinc-binding RING domain; mutations in human homolog cause various peroxisomal disorders
YDR270W	CCC2	Cu(+2)-transporting P-type ATPase; required for export of copper from the cytosol into an extracytosolic compartment; similar to human proteins involved in Menkes and Wilsons diseases; protein abundance increases in response to DNA replication stress; affects TBSV model (+)RNA virus replication by regulating copper metabolism; human homologs ATP7A and ATP7B both complement yeast null mutant
YAL048C	GEM1	Outer mitochondrial membrane GTPase, subunit of the ERMES complex; potential regulatory subunit of the ERMES complex that links the ER to mitochondria and may promote inter-organellar calcium and phospholipid exchange as well as coordinating mitochondrial DNA replication and growth; cells lacking Gem1p contain collapsed, globular, or grape-like mitochondria; ortholog of metazoan Miro GTPases
YBR254C	TRS20	Core component of transport protein particle (TRAPP) complexes I-III; TRAPPs are multimeric guanine nucleotide-exchange factors for GTPase Ypt1p, regulating ER-Golgi traffic (TRAPPI), intra-Golgi traffic (TRAPPII), endosome-Golgi traffic (TRAPPII and III) and autophagy (TRAPPIII); mutation leads to defects in endocytic recycling, block in sporulation/meiosis; mutations in human homolog TRAPPC2 ca…
YBL007C	SLA1	Cytoskeletal protein binding protein; required for assembly of the cortical actin cytoskeleton; interacts with proteins regulating actin dynamics and proteins required for endocytosis; found in the nucleus and cell cortex; has 3 SH3 domains
YBL010C	LAA2	Clathrin adaptor (adaptin) accessory protein; physically interacts with and is involved in localization of clathrin adaptor protein complex-1 (AP-1); green fluorescent protein (GFP)-fusion protein colocalizes with clathrin-coated vesicles
YBR255W	MTC4	Protein of unknown function; required for normal growth rate at 15 degrees C; green fluorescent protein (GFP)-fusion protein localizes to the cytoplasm in a punctate pattern; mtc4 is synthetically sick with cdc13-1
YBL020W	RFT1	Membrane protein required for translocation of Man5GlcNac2-PP-Dol; required for translocation of Man5GlcNac2-PP-Dol from the cytoplasmic side to the lumenal side of the ER membrane but is not the flippase; mutation is suppressed by expression of human p53 protein; essential gene
YBR265W	TSC10	3-ketosphinganine reductase; catalyzes the second step in phytosphingosine synthesis; essential for growth in the absence of exogenous dihydrosphingosine or phytosphingosine; localized to lipid droplets; member of short chain dehydrogenase/reductase protein family; mutations in human homolog KDSR cause recessive progressive symmetric erythrokeratoderma
YBL037W	APL3	Alpha-adaptin; large subunit of the clathrin associated protein complex (AP-2); involved in vesicle mediated transport
YBR273C	UBX7	UBX (ubiquitin regulatory X) domain-containing protein; interacts with Cdc48p; UBX7 has a paralog, UBX6, that arose from the whole genome duplication
YBL039W-B	MIN6	Mitochondrial protein of unknown function; mCherry fusion protein localizes to the vacuole
YBL047C	EDE1	Scaffold protein involved in the formation of early endocytic sites; putative regulator of cytokinesis; homo-oligomerization is required for localization to and organization of endocytic sites; has a network of interactions with other endocytic proteins; binds membranes in a ubiquitin-dependent manner; may also bind ubiquitinated membrane-associated proteins; interacts with Cmk2 and functions ups…
YBR288C	APM3	Mu3-like subunit of the clathrin associated protein complex (AP-3); functions in transport of alkaline phosphatase to the vacuole via the alternate pathway
YDR275W	BSC2	Protein of unknown function; ORF exhibits genomic organization compatible with a translational readthrough-dependent mode of expression; null mutant displays increased translation rate and increased readthrough of premature stop codons; BSC2 has a paralog, IRC23, that arose from the whole genome duplication
YDL145C	COP1	Alpha subunit of COPI vesicle coatomer complex; complex surrounds transport vesicles in the early secretory pathway
YDL146W	LDB17	Protein involved in the regulation of endocytosis; transiently recruited to actin cortical patches in a SLA1-dependent manner after late coat component assembly; GFP-fusion protein localizes to the periphery, cytoplasm, bud, and bud neck
YDR294C	DPL1	Dihydrosphingosine phosphate lyase; regulates intracellular levels of sphingolipid long-chain base phosphates (LCBPs), degrades phosphorylated long chain bases, prefers C16 dihydrosphingosine-l-phosphate as a substrate
YDL149W	ATG9	Transmembrane protein involved in forming Cvt and autophagic vesicles; cycles between the phagophore assembly site (PAS) and other cytosolic punctate structures, not found in autophagosomes; may be involved in membrane delivery to the PAS
YDL161W	ENT1	Epsin-like protein involved in endocytosis and actin patch assembly; functionally redundant with Ent2p; binds clathrin via a clathrin-binding domain motif at C-terminus; relocalizes from bud neck to cytoplasm upon DNA replication stress; ENT1 has a paralog, ENT2, that arose from the whole genome duplication
YDR319C	YFT2	Protein required for normal ER membrane biosynthesis in response to ER stress; member of the highly conserved FIT family of proteins involved in triglyceride droplet biosynthesis; homologous to human FIT2/FITM2, a fatty acyl-CoA diphosphatase; interacts with Sst2p and Hsp82p in high-throughput two-hybrid screens
YDL193W	NUS1	Forms dehydrodolichyl diphosphate synthase complex with RER2 or SRT1; tet-repressible mutant shows accumulation of hypoglycosylated forms of CPY, suggesting that Nus1p may be involved in protein trafficking; mutations in human homolog NUS1 have been implicated in congenital scoliosis, neurological impairment, refractory epilepsy, hearing deficit, and visual impairment; human cis-prenyltransferase…
YDR323C	PEP7	Adaptor protein involved in vesicle-mediated vacuolar protein sorting; multivalent adaptor protein; facilitates vesicle-mediated vacuolar protein sorting by ensuring high-fidelity vesicle docking and fusion, which are essential for targeting of vesicles to the endosome; required for vacuole inheritance
YBL050W	SEC17	Alpha-SNAP cochaperone; SNARE-complex adaptor for Sec18 (NSF) during the disassembly of postfusion cis-SNARE complexes; stimulates the ATPase activity of Sec18p; peripheral membrane protein required for vesicular transport between ER and Golgi, the 'priming' step in homotypic vacuole fusion, and autophagy; similar to mammalian alpha-SNAP
YBR290W	BSD2	Heavy metal ion homeostasis protein; facilitates trafficking of Smf1p and Smf2p metal transporters to vacuole where they are degraded; acts as an adaptor protein with Rsp5p in the regulated endocytosis of Smf1p and is itself ubiquitylated by Rsp5p; controls metal ion transport, prevents metal hyperaccumulation, functions in copper detoxification
YBL069W	AST1	Lipid raft associated protein; interacts with the plasma membrane ATPase Pma1p and has a role in its targeting to the plasma membrane by influencing its incorporation into lipid rafts; sometimes classified in the medium-chain dehydrogenase/reductases (MDRs) superfamily; AST1 has a paralog, AST2, that arose from the whole genome duplication
YBL078C	ATG8	Component of autophagosomes and Cvt vesicles; regulator of Atg1p, targets it to autophagosomes; binds the Atg1p-Atg13p complex, triggering its vacuolar degradation; unique ubiquitin-like protein whose conjugation target is lipid phosphatidylethanolamine (PE); Atg8p-PE is anchored to membranes, is involved in phagophore expansion, and may mediate membrane fusion during autophagosome formation; dec…
YBL089W	AVT5	Putative transporter; member of a family of seven S. cerevisiae genes (AVT1-7) related to vesicular GABA-glycine transporters; AVT5 has a paralog, AVT6, that arose from the whole genome duplication
YBL091C-A	SCS22	Protein involved in regulation of phospholipid metabolism; one of 6 proteins (Ist2p, Scs2p, Scs22p, Tcb1p, Tcb2p, Tcb3p) that connect the ER and plasma membrane (PM); regulates PM PI4P levels by controlling access of the Sac1p phosphatase to its substrate, PI4P; human VAP homolog; similar to D. melanogaster inturned protein; SWAT-GFP and mCherry fusion proteins localize to the cytosol; SCS22 has …
YBL102W	SFT2	Tetra-spanning membrane protein found mostly in the late Golgi; non-essential; can suppress some sed5 alleles; may be part of the transport machinery, but precise function is unknown; similar to mammalian syntaxin 5
YCL001W	RER1	Protein involved in retention of membrane proteins; including Sec12p, in the ER; localized to Golgi; functions as a retrieval receptor in returning membrane proteins to the ER
YDL195W	SEC31	Component of the Sec13p-Sec31p complex of the COPII vesicle coat; COPII coat is required for vesicle formation in ER to Golgi transport; mutant has increased aneuploidy tolerance
YDR326C	YSP2	Sterol-binding protein; has a probable role in retrograde transport of sterols from the plasma membrane to the ER; contains two StART-like domains that bind sterols and a GRAM domain; co-localizes to puncta in the cortical ER with Sip3p; one of six StART-like domain-containing proteins in yeast that may be involved in sterol transfer between intracellular membranes; conserved across eukaryotes
YDR329C	PEX3	Peroxisomal membrane protein (PMP); required for proper localization and stability of PMPs; anchors peroxisome retention factor Inp1p at the peroxisomal membrane; interacts with Pex19p
YDL204W	RTN2	Reticulon protein; involved in nuclear pore assembly and maintenance of tubular ER morphology; promotes membrane curvature; regulates the ER asymmetry-induced inheritance block during ER stress; role in ER-derived peroxisomal biogenesis; interacts with Sec6p, Yip3p, and Sbh1p; less abundant than RTN1; member of RTNLA (reticulon-like A) subfamily; protein increases in abundance and relocalizes to …
YDR351W	SBE2	Protein required for bud growth; involved in transport of cell wall components from the Golgi to the cell surface; SBE2 has a paralog, SBE22, that arose from the whole genome duplication
YDL222C	FMP45	Integral membrane protein localized to mitochondria; required for sporulation and maintaining sphingolipid content; similar to SUR7; FMP45 has a paralog, YNL194C, that arose from the whole genome duplication
YDR356W	SPC110	Inner plaque spindle pole body (SPB) component; gamma-tubulin small complex (gamma-TuSC) receptor that interacts with Spc98p to recruit the complex to the nuclear side of the SPB, connecting nuclear microtubules to the SPB; promotes gamma-TuSC assembly and oligomerization to initiate microtubule nucleation; interacts with Tub4p-complex and calmodulin; phosphorylated by Mps1p in cell cycle-depende…
YDL226C	GCS1	ADP-ribosylation factor GTPase activating protein (ARF GAP); involved in ER-Golgi transport; required for prospore membrane formation; regulates phospholipase Spo14p; shares functional similarity with Glo3p; GCS1 has a paralog, SPS18, that arose from the whole genome duplication
YDL232W	OST4	Subunit of the oligosaccharyltransferase complex of the ER lumen; complex catalyzes protein asparagine-linked glycosylation; type I membrane protein required for incorporation of Ost3p or Ost6p into the OST complex
YDR367W	KEI1	Component of inositol phosphorylceramide (IPC) synthase; forms a complex with Aur1p and regulates its activity; required for IPC synthase complex localization to the Golgi; post-translationally processed by Kex2p; KEI1 is an essential gene
YCL002C	YCL002C	Putative protein of unknown function; YCL002C is not an essential gene
YBL106C	SRO77	Protein with roles in exocytosis and cation homeostasis; functions in docking and fusion of post-Golgi vesicles with plasma membrane; regulates cell proliferation and colony development via the Rho1-Tor1 pathway; interacts with SNARE protein Sec9p; homolog of Drosophila lethal giant larvae tumor suppressor; SRO77 has a paralog, SRO7, that arose from the whole genome duplication
YBR002C	RER2	Forms the dehydrodolichyl diphosphate synthase (DDS) complex with NUS1; major enzyme of polyprenol synthesis in both the endoplasmic reticulum (ER) and in lipid droplets; participates in ER protein sorting; human ortholog DHDDS functionally complements the heat sensitive growth defect of a ts allele, and is associated with retinitis pigmentosa
YCL008C	STP22	Component of the ESCRT-I complex; ESCRT-I is involved in ubiquitin-dependent sorting of proteins into the endosome; prevents polyubiquitination of the arrestin-related protein Rim8p, thereby directing its monoubiquitination by Rsp5p; homologous to the mouse and human Tsg101 tumor susceptibility gene; mutants exhibit a Class E Vps phenotype;
YCL029C	BIK1	Microtubule-associated protein; component of the interface between microtubules and kinetochore, involved in sister chromatid separation; essential in polyploid cells but not in haploid or diploid cells; promotes plus-end directed movement of Dyn1p; ortholog of mammalian CLIP-170
YGL219C	MDM34	Mitochondrial component of the ERMES complex; links the ER to mitochondria and may promote inter-organellar calcium and phospholipid exchange as well as coordinating mitochondrial DNA replication and growth; required for mitophagy; ERMES complex is often co-localized with peroxisomes and with concentrated areas of pyruvate dehydrogenase
YCL052C	PBN1	Component of glycosylphosphatidylinositol-mannosyltransferase I; essential component; required for the autocatalytic post-translational processing of the protease B precursor Prb1p; localizes to ER in lumenal orientation; homolog of mammalian PIG-X
YDL234C	GYP7	GTPase-activating protein for yeast Rab family members; members include Ypt7p (most effective), Ypt1p, Ypt31p, and Ypt32p (in vitro); involved in vesicle mediated protein trafficking; contains a PH-like domain
YDR372C	VPS74	Golgi PI4K effector, PtdIns4P sensor, and retention receptor; interacts with glycosyltransferases, and in the PtdIns4P-bound state mediates retention of these enzymes in the Golgi; PtdIns4P sensor that limits PI4K signaling and regulates lipid homeostasis, interacting with the catalytic domain of Sac1p, the major PtdIns4P phosphatase, directing dephosphosphorylation of the Golgi pool of PtdIns4P;…
YDR373W	FRQ1	N-myristoylated calcium-binding protein; may have a role in intracellular signaling through its regulation of the phosphatidylinositol 4-kinase Pik1p; member of the recoverin/frequenin branch of the EF-hand superfamily; human NCS1 functionally complements the heat sensitivity of a frq1 ts mutant
YDL247W	MPH2	Alpha-glucoside permease; transports maltose, maltotriose, alpha-methylglucoside, and turanose; almost identical to Mph3p; encoded in a subtelomeric position in a region likely to have undergone duplication
YDR384C	ATO3	Plasma membrane protein, putative ammonium transporter; regulation pattern suggests a possible role in export of ammonia from the cell; phosphorylated in mitochondria; member of the TC 9.B.33 YaaH family of putative transporters
YDR388W	RVS167	Calmodulin-binding actin-associated protein; roles in endocytic membrane tabulation and constriction, and exocytosis; N-BAR domain protein that interacts with Rvs161p to regulate actin cytoskeleton, endocytosis, and viability following starvation or osmotic stress; recruited to bud tips by Gyl1p and Gyp5p during polarized growth; homolog of mammalian amphiphysin; necessary for efficient trafficki…
YDR022C	ATG31	Autophagy-specific protein required for autophagosome formation; forms a complex with Atg17p and Atg29p that localizes other proteins to the pre-autophagosomal structure; constitutively phosphorylated, and phosphorylation of residue S174 is required for function; high-copy suppressor of CIK1 deletion
YDR027C	VPS54	Component of the GARP (Golgi-associated retrograde protein) complex; GARP is required for the recycling of proteins from endosomes to the late Golgi, and for mitosis after DNA damage induced checkpoint arrest; potentially phosphorylated by Cdc28p; members of the GARP complex are Vps51p-Vps52p-Vps53p-Vps54p
YDR407C	TRS120	Component of transport protein particle (TRAPP) complex II; TRAPPII is a multimeric guanine nucleotide-exchange factor for the GTPase Ypt1p, regulating intra-Golgi and endosome-Golgi traffic
YDR410C	STE14	Farnesyl cysteine-carboxyl methyltransferase; mediates the carboxyl methylation step during C-terminal CAAX motif processing of a-factor and RAS proteins in the endoplasmic reticulum, localizes to the ER membrane
YBR038W	CHS2	Chitin synthase II; catalyzes transfer of N-acetylglucosamine (GlcNAc) to chitin upon activation of zymogenic form; required for chitin synthesis in the primary septum during cytokinesis; localization regulated by Cdk1p during mitosis; phosphorylation by Dbf2p kinase regulates its dynamics and chitin synthesis during cytokinesis
YCL056C	PEX34	Protein that regulates peroxisome populations; peroxisomal integral membrane protein; interacts with Pex11p, Pex25p, and Pex27p to control both constitutive peroxisome division and peroxisome morphology and abundance during peroxisome proliferation
YBR041W	FAT1	Very long chain fatty acyl-CoA synthetase and fatty acid transporter; activates imported fatty acids with a preference for very long lengths (C20-C26); has a separate function in the transport of long chain fatty acids
YCL063W	VAC17	Phosphoprotein involved in vacuole inheritance; degraded in late M phase of the cell cycle; acts as a vacuole-specific receptor for myosin Myo2p; involved in regulation of asymmetric inheritance of aggregated/misfolded proteins and age reset
YCR005C	CIT2	Citrate synthase, peroxisomal isozyme involved in glyoxylate cycle; catalyzes condensation of acetyl coenzyme A and oxaloacetate to form citrate; expression is controlled by Rtg1p and Rtg2p transcription factors; SCF-Ucc1 regulates level of Cit2p to maintain citrate homeostasis; oxaloacetate-dependent positive feedback loop inhibits Cit2p ubiquitination; CIT2 has a paralog, CIT1, that arose from …
YBR059C	AKL1	Ser/Thr protein kinase; phosphorylates Pan1p, Sla1p and Ent1p to negatively regulate endocytosis in response to membrane stress; regulates actin cytoskeleton organization and clathrin-dependent endocytosis; phosphorylated and inhibited by upstream kinase, Fpk1p; member, along with Ark1p and Prk1p, of the Ark kinase family
YNL055c	POR1	Mitochondrial porin (voltage-dependent anion channel); outer membrane protein required for maintenance of mitochondrial osmotic stability and mitochondrial membrane permeability; couples the glutathione pools of the intermembrane space (IMS) and the cytosol; interacts with Om45 and Om14 in the outer membrane; phosphorylated; protein abundance increases in response to DNA replication stress
YDR034W-B	YDR034W-B	Predicted tail-anchored plasma membrane protein; contains conserved CYSTM module; related proteins in other organisms may be involved in response to stress; N- and C-terminal fusion proteins localize to the cell periphery; YDR034W-B has a paralog, YBR056W-A, that arose from the whole genome duplication
YDR424C	DYN2	Cytoplasmic light chain dynein, microtubule motor protein; required for intracellular transport and cell division; involved in mitotic spindle positioning; forms complex with dynein intermediate chain Pac11p that promotes Dyn1p homodimerization, potentiates motor processivity; Dyn2p-Pac11p complex important for interaction of dynein motor complex with dynactin complex; acts as molecular glue to d…
YBR179c	FZO1	Mitofusin, protein involved in mitochondrial outer membrane fusion; role in mitochondrial genome maintenance; efficient tethering and degradation of Fzo1p requires an intact N-terminal GTPase domain; targeted for destruction by the ubiquitin ligase SCF-Mdm30p and the cytosolic ubiquitin-proteasome system; activity regulated by ubiquitylation at conserved lysine residues and by deubiquitylases Ubp…
YDR069C	DOA4	Ubiquitin hydrolase; deubiquitinates intralumenal vesicle (ILVs) cargo proteins; required for recycling ubiquitin from proteasome-bound ubiquitinated intermediates, acts at the late endosome/prevacuolar compartment to recover ubiquitin from ubiquitinated membrane proteins destined for the vacuole; DOA4 has a paralog, UBP5, that arose from the whole genome duplication
YDR072C	IPT1	Inositolphosphotransferase; involved in synthesis of mannose-(inositol-P)2-ceramide (M(IP)2C), the most abundant sphingolipid; can mutate to resistance to the antifungals syringomycin E and DmAMP1 and to K. lactis zymocin
YBR070C	ALG14	Component of UDP-GlcNAc transferase; required for second step of dolichyl-linked oligosaccharide synthesis; anchors catalytic subunit Alg13p to ER membrane; similar to bacterial and human glycosyltransferases; both human homologs ALG13 and ALG14 are required to complement yeast alg14 mutant; mutations of human ALG14 cause congenital myasthenic syndrome
YCR021C	HSP30	Negative regulator of the H(+)-ATPase Pma1p; stress-responsive protein; hydrophobic plasma membrane localized; induced by heat shock, ethanol treatment, weak organic acid, glucose limitation, and entry into stationary phase
YBR074W	PFF1	Multi-spanning vacuolar membrane protease; glycosylated transmembrane protein bearing homology to the M28 family of metalloproteases; has a lumenal-facing protease domain; proposed role in vacuole physiology
YBR080C	SEC18	AAA ATPase and SNARE disassembly chaperone; required for vesicular transport between ER and Golgi, the 'priming' step in homotypic vacuole fusion, autophagy, and protein secretion; releases Sec17p from SNAP complexes; has similarity to mammalian N-ethylmaleimide-sensitive factor (NSF)
YCR026C	NPP1	Nucleotide pyrophosphatase/phosphodiesterase; mediates extracellular nucleotide phosphate hydrolysis along with Npp2p and Pho5p; activity and expression enhanced during conditions of phosphate starvation; involved in spore wall assembly; NPP1 has a paralog, NPP2, that arose from the whole genome duplication, and an npp1 npp2 double mutant exhibits reduced dityrosine fluorescence relative to the s…
YBR090C	YBR090C	Putative protein of unknown function; green fluorescent protein (GFP)-fusion protein localizes to the cytoplasm and nucleus
YBR096W	YBR096W	Putative protein of unknown function; green fluorescent protein (GFP)-fusion protein localizes to the ER
YBR097W	VPS15	Serine/threonine protein kinase involved in vacuolar protein sorting; functions as a membrane-associated complex with Vps34p; active form recruits Vps34p to the Golgi membrane; interacts with the GDP-bound form of Gpa1p; myristoylated; a fraction is localized, with Vps34p, to nuclear pores at nucleus-vacuole junctions and may facilitate transcription elongation for genes positioned at the nuclear…
YCR067C	SED4	Integral ER membrane protein that stimulates Sar1p GTPase activity; involved in COPII vesicle budding through disassociation of coat proteins from membranes onto liposomes; binds Sec16p; SED4 has a paralog, SEC12, that arose from the whole genome duplication
YDR084C	TVP23	Integral membrane protein; localized to late Golgi vesicles along with the v-SNARE Tlg2p; green fluorescent protein (GFP)-fusion protein localizes to the cytoplasm in a punctate pattern
YDR468C	TLG1	Essential t-SNARE that mediates fusion of vesicles with the late Golgi; forms a complex with Tlg2p and Vti1p; mediates fusion of endosome-derived vesicles with the late Golgi; binds the docking complex VFT (Vps fifty-three) through interaction with Vps51p
YDR472W	TRS31	Core component of transport protein particle (TRAPP) complexes I-III; TRAPP complexes are related multimeric guanine nucleotide-exchange factor for the GTPase Ypt1p, regulating ER-Golgi traffic (TRAPPI), intra-Golgi traffic (TRAPPII), endosome-Golgi traffic (TRAPPII and III) and autophagy (TRAPPIII)
YDR479C	PEX29	ER-resident protein involved in peroxisomal biogenesis; ER-localized protein that associates with peroxisomes; interacts with Pex30p and reticulons Rtn1p and Yop1p to regulate peroxisome biogenesis from the ER; role in peroxisomal-destined vesicular flow from the ER; regulates peroxisomal size, number and distribution; Pex28p and Pex29p may act at steps upstream of those mediated by Pex30p, Pex31…
YDR100W	TVP15	Integral membrane protein; localized to late Golgi vesicles along with the v-SNARE Tlg2p
YDR105C	TMS1	Vacuolar membrane protein of unknown function; is conserved in mammals; predicted to contain eleven transmembrane helices; interacts with Pdr5p, a protein involved in multidrug resistance
YDR483W	KRE2	Alpha1,2-mannosyltransferase of the Golgi; involved in protein mannosylation; KRE2 has a paralog, KTR6, that arose from the whole genome duplication
YDR484W	VPS52	Component of the GARP (Golgi-associated retrograde protein) complex; GARP is required for the recycling of proteins from endosomes to the late Golgi, and for mitosis after DNA damage induced checkpoint arrest; involved in localization of actin and chitin; members of the GARP complex are Vps51p-Vps52p-Vps53p-Vps54p
YDR490C	PKH1	Serine/threonine protein kinase; involved in sphingolipid-mediated signaling pathway that controls endocytosis; activates Ypk1p and Ykr2p, components of signaling cascade required for maintenance of cell wall integrity; contains a PH-like domain; redundant with Pkh2p; PKH1 has a paralog, PKH2, that arose from the whole genome duplication
YDR495C	VPS3	Component of CORVET membrane tethering complex; cytoplasmic protein required for the sorting and processing of soluble vacuolar proteins, acidification of the vacuolar lumen, and assembly of the vacuolar H+-ATPase
YBR110W	ALG1	Mannosyltransferase; involved in asparagine-linked glycosylation in the endoplasmic reticulum (ER); essential for viability; human homolog ALG1 complements yeast null mutant
YCR094W	CDC50	Endosomal protein that interacts with phospholipid flippase Drs2p; interaction with Cdc50p is essential for Drs2p catalytic activity; mutations affect cell polarity and polarized growth; similar to Lem3p; CDC50 has a paralog, YNR048W, that arose from the whole genome duplication
YBR127C	VMA2	Subunit B of V1 peripheral membrane domain of vacuolar H+-ATPase; electrogenic proton pump found throughout the endomembrane system; contains nucleotide binding sites; also detected in the cytoplasm; protein abundance increases in response to DNA replication stress; human homolog ATP6V1B1, implicated in autosomal-recessive distal renal tubular acidosis (RTA) with sensorineural deafness, complemen…
YBR128C	ATG14	Autophagy-specific subunit of phosphatidylinositol 3-kinase complex I; Atg14p targets complex I to the phagophore assembly site (PAS); required for localizing additional ATG proteins to the PAS; required for overflow degradation of misfolded proteins when ERAD is saturated; homolog of human Barkor; other members are Vps34, Vps15, and Vps30p
YBR131W	CCZ1	Subunit of a heterodimeric guanine nucleotide exchange factor (GEF); subunit of the Mon1-Ccz1 GEF complex, which stimulates nucleotide exchange and activation of Ypt7p, a Rab family GTPase involved in membrane tethering and fusion events at the late endosome and vacuole; GEF activity is stimulated by membrane association and anionic phospholipids; involved in localizing Ypt7p to the vacuolar memb…
YDL012C	YDL012C	Tail-anchored plasma membrane protein with a conserved CYSTM module; possibly involved in response to stress; may contribute to non-homologous end-joining (NHEJ) based on ydl012c htz1 double null phenotype; YDL012C has a paralog, YBR016W, that arose from the whole genome duplication
YDL015C	TSC13	Enoyl reductase; catalyzes last step in each cycle of very long chain fatty acid elongation; localizes to ER, highly enriched in a structure marking nuclear-vacuolar junctions; coimmunoprecipitates with elongases Elo2p and Elo3p; protein increases in abundance and relative distribution to ER foci increases upon DNA replication stress; human homolog TECR implicated in nonsyndromic mental retardati…
YDL019C	OSH2	Member of an oxysterol-binding protein family with seven members; in S. cerevisiae, family members have overlapping, redundant functions in sterol metabolism and collectively perform a function essential for viability; contains FFAT motif; interacts with ER anchor Scs2p at patches at the plasma membrane and at the nuclear envelope; regulated by sterol binding; OSH2 has a paralog, SWH1, that arose…
YBR159W	IFA38	Microsomal beta-keto-reductase; contains oleate response element (ORE) sequence in the promoter region; mutants exhibit reduced VLCFA synthesis, accumulate high levels of dihydrosphingosine, phytosphingosine and medium-chain ceramides
YDL022W	GPD1	NAD-dependent glycerol-3-phosphate dehydrogenase; key enzyme of glycerol synthesis, essential for growth under osmotic stress; expression regulated by high-osmolarity glycerol response pathway; protein abundance increases in response to DNA replication stress; constitutively inactivated via phosphorylation by the protein kinases Ypk1p and Ypk2p, dephosphorylation increases catalytic activity; for…
YDR503C	LPP1	Lipid phosphate phosphatase; catalyzes Mg(2+)-independent dephosphorylation of phosphatidic acid (PA), lysophosphatidic acid, and diacylglycerol pyrophosphate; involved in control of the cellular levels of phosphatidylinositol and PA
YDR135C	YCF1	Vacuolar glutathione S-conjugate transporter; ABC-C transporter of the ATP-binding cassette family; required for vacuole fusion; forms stable complexes with vacuole fusion machinery; regulates Vam7p recruitment to vacuoles; role in detoxifying metals (Cd, Hg, As); transports GSSG that is not immediately reduced in cytosol to vacuole; transports unconjugated bilirubin, selenodigluthatione, oxidize…
YDR137W	RGP1	Subunit of a Golgi membrane exchange factor (Ric1p-Rgp1p); this complex catalyzes nucleotide exchange on Ypt6p
YDR141C	DOP1	Protein involved in vesicular transport at trans-Golgi network (TGN); TGN-localized, leucine-zipper domain protein; involved in endosome-to-Golgi transport during endocytic recycling, and retrograde transport of glycosyltransferases from the TGN to the Golgi; involved in organization of the ER, establishment of cell polarity, and morphogenesis; detected in highly purified mitochondria in high-thr…
YDR513W	GRX2	Cytoplasmic glutaredoxin; thioltransferase, glutathione-dependent disulfide oxidoreductase involved in maintaining redox state of target proteins, also exhibits glutathione peroxidase activity, expression induced in response to stress; GRX2 has two in-frame start codons resulting in a shorter isoform that is retained in the cytosol and a longer form translocated to the mitochondrial matrix; GRX2 …
YDR142C	PEX7	Peroxisomal signal receptor for peroxisomal matrix proteins; recognizes the N-terminal nonapeptide signal (PTS2); WD repeat protein; defects in human homolog cause lethal rhizomelic chondrodysplasia punctata (RCDP)
YDR153C	ENT5	Protein containing an N-terminal epsin-like domain; involved in clathrin recruitment and traffic between the Golgi and endosomes; associates with the clathrin adaptor Gga2p, clathrin adaptor complex AP-1, and clathrin
YDR524C	AGE1	ADP-ribosylation factor (ARF) GTPase activating protein (GAP) effector; involved in the secretory and endocytic pathways; contains C2C2H2 cysteine/histidine motif
YDR166C	SEC5	Essential 107kDa subunit of the exocyst complex; the exocyst mediates polarized targeting and tethering of post-Golgi secretory vesicles to active sites of exocytosis at the plasma membrane prior to SNARE-mediated fusion; involved in assembly of the exocyst complex; required with Sec3p for ER inheritance where it promotes anchoring of the cortical ER at the bud tip
YEL013W	VAC8	Vacuolar membrane protein; vacuole-specific Myo2p receptor and Myo2p-Vac17p-Vac8p transport complex subunit required for vacuolar inheritance; required with Atg13p for the vesicle closure step of the cytoplasm-to-vacuole (CVT) pathway, for homotypic vacuole-vacuole fusion and for nucleus-vacuole junction formation with Nvj1p; contains 11 armadillo (ARM) repeats; myristoylated, palmitoylated, and …
YDR170C	SEC7	Guanine nucleotide exchange factor (GEF) for ADP ribosylation factors; involved in proliferation of the Golgi, intra-Golgi transport and ER-to-Golgi transport; found in the cytoplasm and on Golgi-associated coated vesicles
YEL017C-A	PMP2	Proteolipid associated with plasma membrane H(+)-ATPase (Pma1p); regulates plasma membrane H(+)-ATPase activity; protein abundance increases in response to DNA replication stress; PMP2 has a paralog, PMP1, that arose from the whole genome duplication
YGL037C	PNC1	Nicotinamidase that converts nicotinamide to nicotinic acid; part of the NAD(+) salvage pathway; required for life span extension by calorie restriction; lacks a peroxisomal targeting signal but is imported into peroxisomes via binding to Gpd1p; PNC1 expression responds to all known stimuli that extend replicative life span; protein increases in abundance and relative distribution to cytoplasmic …
YEL020C	PXP1	Peroxisomal matrix protein; well-conserved in fungi; contains tripartite homology domain of thiamine pyrophosphate (TPP) enzymes; targeted to peroxisomes by Pex5p; contains low sequence identity with Pdc1p; mRNA identified as translated by ribosome profiling data
YGL038C	OCH1	Mannosyltransferase of the cis-Golgi apparatus; initiates the polymannose outer chain elongation of N-linked oligosaccharides of glycoproteins
YEL022W	GEA2	Guanine nucleotide exchange factor for ADP ribosylation factors (ARFs); involved in vesicular transport between the Golgi and ER, Golgi organization, and actin cytoskeleton organization; GEA2 has a paralog, GEA1, that arose from the whole genome duplication
YGL051W	MST27	Putative integral membrane protein, involved in vesicle formation; forms complex with Mst28p; member of DUP240 gene family; binds COPI and COPII vesicles; MST27 has a paralog, MST28, that arose from a segmental duplication
YGL053W	PRM8	Pheromone-regulated protein; contains with 2 predicted transmembrane segments and an FF sequence, a motif involved in COPII binding; forms a complex with Prp9p in the ER; member of DUP240 gene family; PRM8 has a paralog, PRM9, that arose from a segmental duplication
YEL036C	ANP1	Subunit of the alpha-1,6 mannosyltransferase complex; type II membrane protein; has a role in retention of glycosyltransferases in the Golgi; involved in osmotic sensitivity and resistance to aminonitrophenyl propanediol
YGL054C	ERV14	COPII-coated vesicle protein; involved in vesicle formation and incorporation of specific secretory cargo; required for the delivery of bud-site selection protein Axl2p and Nha1p antiporter to cell surface; related to Drosophila cornichon; ERV14 has a paralog, ERV15, that arose from the whole genome duplication
YEL048C	TCA17	Component of transport protein particle (TRAPP) complex II; TRAPPII is a multimeric guanine nucleotide-exchange factor for the GTPase Ypt1p, regulating intra-Golgi and endosome-Golgi traffic; promotes association of TRAPPII-specific subunits with the TRAPP core complex; sedlin related; human Sedlin mutations cause SEDT, a skeletal disorder
YGL067W	NPY1	NADH diphosphatase (pyrophosphatase); hydrolyzes the pyrophosphate linkage in NADH and related nucleotides; localizes to peroxisomes; involved in the decapping of nicotinamide adenine dinucleotide (NAD) capped nuclear NAD-RNAs; nudix hydrolase family member
YGL075C	MPS2	Essential membrane protein localized at nuclear envelope and SPBs; required for insertion of the newly duplicated spindle pole body into the nuclear envelope; potentially phosphorylated by Cdc28p; MPS2 has a paralog, CSM4, that arose from the whole genome duplication
YGR147C	NAT2	Protein of unknown function; has an apparent role in acetylation of N-terminal methionine residues
YGR149W	GPC1	Glycerophosphocholine acyltransferase (GPCAT); involved in in phosphatidylcholine (PC) synthesis; uses acyl-CoA to acylate glycero-3-phosphocholine to yield lyso-PC; also catalyzes acylation of glycerophosphoethanolamine with acyl-CoA; predicted to be an integral membrane protein
YGR154C	GTO1	Omega-class glutathione transferase; induced under oxidative stress; putative peroxisomal localization
YHR175W	CTR2	Low-affinity copper transporter of the vacuolar membrane; mutation confers resistance to toxic copper concentrations, while overexpression confers resistance to copper starvation; regulated by nonsense-mediated mRNA decay pathway
YGR157W	CHO2	Phosphatidylethanolamine methyltransferase (PEMT); catalyzes the first step in the conversion of phosphatidylethanolamine to phosphatidylcholine during the methylation pathway of phosphatidylcholine biosynthesis
YGR166W	TRS65	Component of transport protein particle (TRAPP) complex II; TRAPPII is a multimeric guanine nucleotide-exchange factor for the GTPase Ypt1p, regulating intra-Golgi and endosome-Golgi traffic; role in cell wall beta-glucan biosynthesis and the stress response
YHR181W	SVP26	Integral membrane protein of early Golgi and ER; involved in COP II vesicle transport; facilitates exit of mannosyltransferases Kre2p and Ktr1p from ER; may also function to promote retention of proteins in the early Golgi compartment
YGR167W	CLC1	Clathrin light chain; subunit of the major coat protein involved in intracellular protein transport and endocytosis; regulates endocytic progression; thought to regulate clathrin function; the clathrin triskelion is a trimeric molecule composed of three heavy chains that radiate from a vertex and three light chains which bind noncovalently near the vertex of the triskelion
YHR186C	KOG1	Subunit of TORC1; TORC1 is a rapamycin-sensitive complex involved in growth control that contains Tor1p or Tor2p, Lst8p and Tco89p; contains four HEAT repeats and seven WD-40 repeats; may act as a scaffold protein to couple TOR and its effectors
YGR168C	PEX35	Putative protein of unknown function; YGR168C is not an essential gene
YGR172C	YIP1	Integral membrane protein; required for the biogenesis of ER-derived COPII transport vesicles; interacts with Yif1p and Yos1p; localizes to the Golgi, the ER, and COPII vesicles; human homolog YIPF5 can complement yeast yip1 mutant
YHR192W	LNP1	Lunapark family member involved in ER network formation; regulates the ER asymmetry-induced inheritance block during ER stress; localizes to ER junctions and this localization is regulated by the yeast atlastin ortholog Sey1p; required for reticulophagy where it is proposed to stabilize the actin-dependent remodeling of the ER; interacts with the reticulon protein Rtn1p; induced in response to th…
YGR175C	ERG1	Squalene epoxidase; catalyzes the epoxidation of squalene to 2,3-oxidosqualene; plays an essential role in the ergosterol-biosynthesis pathway and is the specific target of the antifungal drug terbinafine; human SQLE functionally complements the lethality of the erg1 null mutation
YHR195W	NVJ1	Nuclear envelope protein; anchored to the nuclear inner membrane, that interacts with the vacuolar membrane protein Vac8p to promote formation of nucleus-vacuole junctions during piecemeal microautophagy of the nucleus (PMN)
YGR177C	ATF2	Alcohol acetyltransferase; may play a role in steroid detoxification; forms volatile esters during fermentation, which is important for brewing and winemaking
YER001W	MNN1	Alpha-1,3-mannosyltransferase; integral membrane glycoprotein of the Golgi complex, required for addition of alpha1,3-mannose linkages to N-linked and O-linked oligosaccharides, one of five S. cerevisiae proteins of the MNN1 family
YGL095C	VPS45	Protein of the Sec1p/Munc-18 family; essential for vacuolar protein sorting; required for the function of Pep12p and the early endosome/late Golgi SNARE Tlg2p; essential for fusion of Golgi-derived vesicles with the prevacuolar compartment; mutation in human VPS45 is associated with congenital neutropenia and primary myelofibrosis of infancy
YER014W	HEM14	Protoporphyrinogen oxidase; a mitochondrial enzyme that catalyzes the seventh step in the heme biosynthetic pathway, converting protoporphyrinogen IX to protoporphyrin IX; inhibited by diphenyl ether-type herbicides
YER015W	FAA2	Medium chain fatty acyl-CoA synthetase; activates imported fatty acids; accepts a wide range of fatty acid chain lengths with a preference for medium chains, C9:0-C13:0; localized to the peroxisome; comparative analysis suggests that a mitochondrially targeted form may result from translation starting at a non-canonical codon upstream of the annotated start codon
YGL104C	VPS73	Mitochondrial protein; mutation affects vacuolar protein sorting; putative transporter; member of the sugar porter family; VPS73 has a paralog, YBR241C, that arose from the whole genome duplication
YOR180C	DCI1	Peroxisomal protein; identification as a delta(3,5)-delta(2,4)-dienoyl-CoA isomerase involved in fatty acid metabolism is disputed; DCI1 has a paralog, ECI1, that arose from the whole genome duplication
YHR214C-D	YHR214C-D	Putative protein of unknown function; identified by gene-trapping, microarray-based expression analysis, and genome-wide homology searching; SWAT-GFP and mCherry fusion proteins localize to the nucleus and endoplasmic reticulum respectively; YHR214C-D has a paralog, YAR069C, that arose from a segmental duplication
YGR197C	SNG1	Protein involved in resistance to nitrosoguanidine and 6-azauracil; expression is regulated by transcription factors involved in multidrug resistance; SNG1 has a paralog, YJR015W, that arose from the whole genome duplication
YIL004C	BET1	Type II membrane protein required for vesicular transport; required for vesicular transport between the endoplasmic reticulum and Golgi complex; v-SNARE with similarity to synaptobrevins
YIL016W	SNL1	Ribosome-associated protein; proposed to act in protein synthesis, nuclear pore complex biogenesis and maintenance as well as protein folding and prion maintenance; ; has similarity to the mammalian BAG-1 protein
YIL037C	PRM2	Pheromone-regulated protein; predicted to have 4 transmembrane segments and a coiled coil domain; regulated by Ste12p; required for efficient nuclear fusion
YGR223C	HSV2	Phosphoinositide (PI) binding protein; involved in micronucleophagy; belongs to the PROPPIN family of proteins defined by a seven-bladed beta-propeller fold and FRRG motif required for PI binding; displays punctate cytoplasmic localization
YIL040W	APQ12	Nuclear envelope/ER integral membrane protein; interacts and functions with Brr6p and Brl1p in lipid homeostasis; mutants are defective in nuclear pore complex biogenesis, nuclear envelope morphology, mRNA export from the nucleus and are sensitive to sterol biosynthesis inhibitors and membrane fluidizing agents; exhibits synthetic lethal genetic interactions with genes involved in lipid metabolism
YER031C	YPT31	Rab family GTPase; involved in the exocytic pathway; mediates intra-Golgi traffic or the budding of post-Golgi vesicles from the trans-Golgi; YPT31 has a paralog, YPT32, that arose from the whole genome duplication; localizes to the transitional and late Golgi
YGL137W	SEC27	Essential beta'-coat protein of the COPI coatomer; involved in ER-to-Golgi and Golgi-to-ER transport; contains WD40 domains that mediate cargo selective interactions; 45% sequence identity to mammalian beta'-COP
YGL153W	PEX14	Central component of the peroxisomal importomer complex; peroxisomal protein import machinery docking complex component; interacts with both PTS1 (Pex5p) and PTS2 (Pex7p) peroxisomal matrix protein signal recognition factors and membrane receptor Pex13p
YOR165W	SEY1	Dynamin-like GTPase that mediates homotypic ER fusion; has a role in ER morphology; interacts physically and genetically with Yop1p and Rtn1p; functional ortholog of the human atlastin ATL1, defects in which cause a form of the human disease hereditary spastic paraplegia; homolog of Arabidopsis RHD3
YGL161C	YIP5	Protein that interacts with Rab GTPases; localized to late Golgi vesicles; computational analysis of large-scale protein-protein interaction data suggests a possible role in vesicle-mediated transport
YGR233C	PHO81	Cyclin-dependent kinase (CDK) inhibitor; regulates Pho80p-Pho85p and Pcl7p-Pho85p cyclin-CDK complexes in response to phosphate levels; inhibitory activity for Pho80p-Pho85p requires myo-D-inositol heptakisphosphate (IP7) generated by Vip1p; relative distribution to the nucleus increases upon DNA replication stress
YIL044C	AGE2	ADP-ribosylation factor (ARF) GTPase activating protein (GAP) effector; involved in Trans-Golgi-Network (TGN) transport; contains C2C2H2 cysteine/histidine motif
YGR236C	SPG1	Protein required for high temperature survival during stationary phase; not required for growth on nonfermentable carbon sources; the authentic, non-tagged protein is detected in highly purified mitochondria in high-throughput studies
YGR241C	YAP1802	Protein of the AP180 family, involved in clathrin cage assembly; binds Pan1p and clathrin; YAP1802 has a paralog, YAP1801, that arose from the whole genome duplication
YIL048W	NEO1	Phospholipid translocase (flippase), role in phospholipid asymmetry of plasma membrane; involved in endocytosis, vacuolar biogenesis and Golgi to ER vesicle-mediated transport; localizes to endosomes and the Golgi apparatus
YGR247W	CPD1	Cyclic nucleotide phosphodiesterase; hydrolyzes ADP-ribose 1'', 2''-cyclic phosphate to ADP-ribose 1''-phosphate; may have a role in tRNA splicing; no detectable phenotype is conferred by null mutation or by overexpression; protein abundance increases in response to DNA replication stress
YIL067C	YIL067C	Uncharacterized protein of unknown function
YGR261C	APL6	Beta3-like subunit of the yeast AP-3 complex; functions in transport of alkaline phosphatase to the vacuole via the alternate pathway; exists in both cytosolic and peripherally associated membrane-bound pools
YIL076W	SEC28	Epsilon-COP subunit of the coatomer; regulates retrograde Golgi-to-ER protein traffic; stabilizes Cop1p, the alpha-COP and the coatomer complex; non-essential for cell growth; protein abundance increases in response to DNA replication stress
YGR263C	SAY1	Sterol deacetylase; component of the sterol acetylation/deacetylation cycle along with Atf2p; active both in the endoplasmic reticulum (ER) and in lipid droplets; integral membrane protein with active site in the ER lumen; green fluorescent protein (GFP)-fusion protein localizes to the ER
YIL085C	KTR7	Putative mannosyltransferase involved in protein glycosylation; member of the KRE2/MNT1 mannosyltransferase family; KTR7 has a paralog, KTR5, that arose from the whole genome duplication
YGL167C	PMR1	High affinity Ca2+/Mn2+ P-type ATPase; required for Ca2+ and Mn2+ transport into Golgi; involved in Ca2+ dependent protein sorting, processing; D53A mutant (Mn2+ transporting) is rapamycin sensitive, Q783A mutant (Ca2+ transporting) is rapamycin resistant; Mn2+ transport into Golgi lumen required for rapamycin sensitivity; mutations in human homolog ATP2C1 cause acantholytic skin condition Hailey…
YER093C-A	AIM11	Protein of unknown function; null mutant is viable but shows increased loss of mitochondrial genome and synthetic interaction with prohibitin (phb1); contains an intron; SWAT-GFP and mCherry fusion proteins localize to the mitochondria; YER093C-A has a paralog, YBL059W, that arose from the whole genome duplication
YGL184C	STR3	Peroxisomal cystathionine beta-lyase; converts cystathionine into homocysteine; may be redox regulated by Gto1p; involved in the release of the aromatic thiol 3-mercaptohexanol during wine fermentation
YER120W	SCS2	Integral ER membrane protein, regulates phospholipid metabolism; one of 6 proteins (Ist2p, Scs2p, Scs22p, Tcb1p, Tcb2p, Tcb3p) that connect ER to plasma membrane (PM) and regulate PI4P levels by controlling access of Sac1p phosphatase to substrate PI4P in the PM; interacts with FFAT motifs in Opi1p, Swh1p, Osh2p, and Osh3p; involved in telomeric silencing; VAP homolog; SCS2 has a paralog, SCS22, …
YGL194C-A	YGL194C-A	Putative protein of unknown function; identified based on comparisons of the genome sequences of six Saccharomyces species; SWAT-GFP and mCherry fusion proteins localize to the endoplasmic reticulum
YER122C	GLO3	ADP-ribosylation factor GTPase activating protein (ARF GAP); involved in ER-Golgi transport; shares functional similarity with Gcs1p
YGL198W	YIP4	Protein that interacts with Rab GTPases; localized to late Golgi vesicles; computational analysis of large-scale protein-protein interaction data suggests a possible role in vesicle-mediated transport
YER125W	RSP5	NEDD4 family E3 ubiquitin ligase; regulates processes including: MVB sorting, the heat shock response, transcription, endocytosis and ribosome stability; ubiquitinates Sec23p, Sna3p, Ste4p, Nfi1p, Rpo21p, Sem1p, Dip5p and Put4p; autoubiquitinates; deubiquitinated by Ubp2p; regulated by SUMO ligase Siz1p, in turn regulates Siz1p SUMO ligase activity; required for efficient Golgi-to-ER trafficking …
YGL205W	POX1	Fatty-acyl coenzyme A oxidase; involved in the fatty acid beta-oxidation pathway; localized to the peroxisomal matrix; component of a light sensing pathway, converting light into a hydrogen peroxide signal, modulating nucleo-cytoplasmic shuttling of stress-responsive transcription factor, Msn2p
YIL089W	YIL089W	Protein of unknown function found in the ER and vacuole lumen; overexpression of YIL089W affects endocytic protein trafficking
YGR284C	ERV29	Protein localized to COPII-coated vesicles; involved in vesicle formation and incorporation of specific secretory cargo; protein abundance increases in response to DNA replication stress
YIL095W	PRK1	Ser/Thr protein kinase; regulates the organization and function of the actin cytoskeleton; inhibits clathrin-mediated endocytosis; phosphorylates the Pan1p and Sla1p subunits of the Pan1p-Sla1p-End3p complex, resulting in inhibition of complex formation; inhibits Scd5p through phosphorylation; phosphorylates Pan1p-interacting proteins, Ent1/2 and Yap1801/2; negatively regulated through autophosph…
YIL105C	SLM1	Phosphoinositide PI4,5P(2) binding protein, forms a complex with Slm2p; acts downstream of Mss4p in a pathway regulating actin cytoskeleton organization in response to stress; TORC2 complex substrate and effector; protein abundance increases in response to DNA replication stress; SLM1 has a paralog, SLM2, that arose from the whole genome duplication
YHL002W	HSE1	Subunit of the endosomal Vps27p-Hse1p complex; complex is required for sorting of ubiquitinated membrane proteins into intralumenal vesicles prior to vacuolar degradation, as well as for recycling of Golgi proteins and formation of lumenal membranes
YIL109C	SEC24	Component of the Sec23p-Sec24p heterodimer of the COPII vesicle coat; required for cargo selection during vesicle formation in ER to Golgi transport; homologous to Sfb3p; SEC24 has a paralog, SFB2, that arose from the whole genome duplication
YHL003C	LAG1	Ceramide synthase component; involved in synthesis of ceramide from C26(acyl)-coenzyme A and dihydrosphingosine or phytosphingosine, functionally equivalent to Lac1p; forms ER foci upon DNA replication stress; homolog of human CERS2, a tumor metastasis suppressor gene whose silencing enhances invasion/metastasis of prostate cancer cells; LAG1 has a paralog, LAC1, that arose from the whole genome …
YHL008C	YHL008C	Putative protein of unknown function; may be involved in the uptake of chloride ions; does not appear to be involved in monocarboxylic acid transport; green fluorescent protein (GFP)-fusion protein localizes to the vacuole
YIL124W	AYR1	Bifunctional triacylglycerol lipase and 1-acyl DHAP reductase; NADPH-dependent 1-acyl dihydroxyacetone phosphate reductase involved in phosphatidic acid biosynthesis; lipid droplet triacylglycerol lipase involved in mobilization of non-polar lipids; found in lipid particles, endoplasmic reticulum and mitochondrial outer membrane; forms NADPH-regulated channel in mitochondrial outer membrane; requ…
YHL020C	OPI1	Transcriptional regulator of a variety of genes; phosphorylation by protein kinase A stimulates Opi1p function in negative regulation of phospholipid biosynthetic genes; involved in telomere maintenance; null exhibits disrupted mitochondrial metabolism and low cardiolipin content, strongly correlated with overproduction of inositol; binds to phosphatidic acid
YGL206C	CHC1	Clathrin heavy chain; subunit of the major coat protein involved in intracellular protein transport and endocytosis; the clathrin triskelion is a trimeric molecule composed of three heavy chains that radiate from a vertex and three light chains which bind noncovalently near the vertex of the triskelion; the light chain (CLC1) is thought to regulate function
YER140W	EMP65	Integral membrane protein of the ER; forms an ER-membrane associated protein complex with Slp1p; identified along with SLP1 in a screen for mutants defective in the unfolded protein response (UPR); proposed to function in the folding of integral membrane proteins; interacts genetically with MPS3; the authentic, non-tagged protein is detected in highly purified mitochondria in high-throughput stud…
YGL210W	YPT32	Rab family GTPase involved in the exocytic pathway; mediates intra-Golgi traffic or the budding of post-Golgi vesicles from the trans-Golgi; protein abundance increases in response to DNA replication stress; YPT32 has a paralog, YPT31, that arose from the whole genome duplication
YER157W	COG3	Essential component of the conserved oligomeric Golgi complex; a cytosolic tethering complex (Cog1p through Cog8p) that functions in protein trafficking to mediate fusion of transport vesicles to Golgi compartments
YGL225W	VRG4	Golgi GDP-mannose transporter; regulates Golgi function and glycosylation in Golgi; VRG4 has a paralog, HVG1, that arose from the whole genome duplication
YER166W	DNF1	Aminophospholipid translocase (flippase); type 4 P-type ATPase; involved in phospholipid translocation, contributing to endocytosis, protein transport, and cellular polarization; localizes primarily to the plasma membrane; localizes to the shmoo tip where it has a redundant role in the cellular response to mating pheromone; DNF1 has a paralog, DNF2, that arose from the whole genome duplication
YGL231C	EMC4	Member of conserved ER transmembrane complex; required for efficient folding of proteins in the ER; null mutant displays induction of the unfolded protein response; homologous to worm ZK616.6/EMC-4 and fly CG11137; mutation is functionally complemented by human EMC4
YER185W	PUG1	Plasma membrane protein involved in protoprophyrin and heme transport; roles in the uptake of protoprophyrin IX and the efflux of heme; expression is induced under both low-heme and low-oxygen conditions; member of the fungal lipid-translocating exporter (LTE) family of proteins
YGL247W	BRR6	Essential nuclear envelope integral membrane protein; interacts and functions with Apq12p and Brl1p in lipid homeostasis; mutants are defective in nuclear pore complex biogenesis, nuclear envelope morphology, mRNA nuclear export, and are sensitive to sterol biosynthesis inhibitors and membrane fluidizing agents; exhibits synthetic lethal genetic interactions with genes involved in lipid metabolis…
YFL005W	SEC4	Rab family GTPase; essential for vesicle-mediated exocytic secretion and autophagy; associates with the exocyst component Sec15p and may regulate polarized delivery of transport vesicles to the exocyst at the plasma membrane; exocyst association is negatively regulated via phosphorylation by Cdc5p during cytokinesis
YHL031C	GOS1	v-SNARE protein involved in Golgi transport; homolog of the mammalian protein GOS-28/GS28
YIL158W	AIM20	Protein of unknown function; overexpression causes cell cycle delay or arrest; green fluorescent protein (GFP)-fusion protein localizes to vacuole; null mutant displays elevated frequency of mitochondrial genome loss; relocalizes from nucleus to cytoplasm upon DNA replication stress; AIM20 has a paralog, SKG1, that arose from the whole genome duplication
YIL160C	POT1	3-ketoacyl-CoA thiolase with broad chain length specificity; cleaves 3-ketoacyl-CoA into acyl-CoA and acetyl-CoA during beta-oxidation of fatty acids
YIR004W	DJP1	ER-associated chaperone involved in protein targeting; redirects mitochondrial membrane protein precursors to mitochondrial translocation system; required for peroxisomal protein import and involved in peroxisome assembly; facilitates import of Mim1p and Mim2p into the mitochondrial outer membrane; homologous to E. coli DnaJ
YIR006C	PAN1	Part of actin cytoskeleton-regulatory complex Pan1p-Sla1p-End3p; associates with actin patches on cell cortex; promotes protein-protein interactions essential for endocytosis; binds to and activates Arp2/3 complex in vitro; phosphorylation of Thr-1225 is regulated by MAPK Hog1p in response to osmotic stress; previously thought to be a subunit of poly(A) ribonuclease
YIR007W	EGH1	Steryl-beta-glucosidase with broad specificity for aglycones; has a role in ergosteryl-beta-glucoside catabolism; required for normal vacuolar morphology; has similarity to the C. neoformans ergosteryl-beta-glucosidase EGCrP2; localizes to the cytosol
YHR004C	NEM1	Probable catalytic subunit of Nem1p-Spo7p phosphatase holoenzyme; regulates nuclear growth by controlling phospholipid biosynthesis, required for normal nuclear envelope morphology and sporulation; homolog of the human protein Dullard
YGL263W	COS12	Endosomal protein involved in turnover of plasma membrane proteins; member of the DUP380 subfamily of conserved, often subtelomeric COS genes; required for the multivesicular vesicle body sorting pathway that internalizes plasma membrane proteins for degradation; Cos proteins provide ubiquitin in trans for nonubiquitinated cargo proteins
YGR004W	PEX31	Peroxisomal integral membrane protein; involved in negative regulation of peroxisome size; partially functionally redundant with Pex30p and Pex32p; probably acts at a step downstream of steps mediated by Pex28p and Pex29p; PEX31 has a paralog, PEX30, that arose from the whole genome duplication
YFL034W	MIL1	Predicted lipase; binds variant medium clathrin chain Apm2p and contributes to its membrane recruitment; putative integral membrane protein that interacts with Rpp0p component of ribosomal stalk
YGR026W	YGR026W	Putative protein of unknown function; green fluorescent protein (GFP)-fusion protein localizes to the cell periphery
YFL038C	YPT1	Rab family GTPase; involved in the ER-to-Golgi step of the secretory pathway; complex formation with the Rab escort protein Mrs6p is required for prenylation of Ypt1p by type II protein geranylgeranyltransferase (Bet2p-Bet4p); binds to unspliced HAC1 mRNA; regulates the unfolded protein response (UPR) by promoting the decay of HAC1 RNA; localizes to the early Golgi, the transitional Golgi and ER …
YNL044W	YIP3	Protein localized to COPII vesicles; proposed to be involved in ER to Golgi transport; interacts with members of the Rab GTPase family and Yip1p; also interacts with Rtn1p
YFL042C	LAM5	Putative sterol transfer protein; one of six StART-like domain-containing proteins in yeast that may be involved in sterol transfer between intracellular membranes; conserved across eukaryotes; has both GRAM and StART-like (VASt) domains; localizes to membrane contact sites throughout the cell, including nucleus-vacuole junctions and ER-mitochondrial contact sites
YFL046W	FMP32	Regulator of mitochondrial proline metabolism; tethered with Put7p to inner mitochondrial membrane in large hetero-oligomeric complex, abundance of which is regulated by proline; involved in mitochondrial proline homeostasis and cellular redox balance; null exhibits pronounced defect in proline utilization, and can be functionally complemented by expression of human homolog MCUR1
YFL050C	ALR2	Probable Mg(2+) transporter; overexpression confers increased tolerance to Al(3+) and Ga(3+) ions; plays a role in regulating Ty1 transposition
YHR016C	YSC84	Actin-binding protein; involved in bundling of actin filaments and endocytosis of actin cortical patches; activity stimulated by Las17p; contains SH3 domain similar to Rvs167p; YSC84 has a paralog, LSB3, that arose from the whole genome duplication
YIR034C	LYS1	Saccharopine dehydrogenase (NAD+, L-lysine-forming); catalyzes the conversion of saccharopine to L-lysine, which is the final step in the lysine biosynthesis pathway; also has mRNA binding activity
YHR039C	MSC7	Protein of unknown function; green fluorescent protein (GFP)-fusion protein localizes to the endoplasmic reticulum; msc7 mutants are defective in directing meiotic recombination events to homologous chromatids
YHR050W	SMF2	Divalent metal ion transporter involved in manganese homeostasis; has broad specificity for di-valent and tri-valent metals; post-translationally regulated by levels of metal ions; member of the Nramp family of metal transport proteins
YJL019W	MPS3	Nuclear envelope protein; required for SPB insertion, SPB duplication, Kar5p localization near the SPB and nuclear fusion; interacts with Mps2p to tether half-bridge to core SPB; N-terminal acetylation by Eco1p regulates its role in nuclear organization; localizes to the SPB half bridge and telomeres during meiosis; required with Ndj1p and Csm4p for meiotic bouquet formation and telomere-led rapi…
YFL054C	AQY3	Putative channel-like protein; similar to Fps1p; mediates passive diffusion of glycerol in the presence of ethanol
YFL062W	COS4	Endosomal protein involved in turnover of plasma membrane proteins; member of the DUP380 subfamily of conserved, often subtelomeric COS genes; required for the multivesicular vesicle body sorting pathway that internalizes plasma membrane proteins for degradation; Cos proteins provide ubiquitin in trans for nonubiquitinated cargo proteins
YFL066C	YFL066C	Helicase-like protein encoded within the telomeric Y' element; induced by treatment with 8-methoxypsoralen and UVA irradiation; SWAT-GFP and mCherry fusion proteins localize to the nucleus
YGR058W	PEF1	Penta-EF-hand protein; required for polar bud growth and cell wall abscission; binds calcium and zinc with different affinity; localizes to bud site in G1, bud neck in G2; binds to Sec31p and modulates COPII coat assembly
YGR059W	SPR3	Sporulation-specific homolog of the CDC3/10/11/12 family of genes; septin protein involved in sporulation; regulated by ABFI; the yeast CDC3/10/11/12 family is a family of bud neck microfilament genes
YFR006W	YFR006W	Putative X-Pro aminopeptidase; green fluorescent protein (GFP)-fusion protein localizes to the cytoplasm; YFR006W is not an essential gene
YGR077C	PEX8	Intraperoxisomal organizer of the peroxisomal import machinery; organizes the formation of the importomer complex, bridging the docking complex with the RING finger complex; tightly associated with the lumenal face of the peroxisomal membrane; essential for peroxisome biogenesis; binds PTS1-signal receptor Pex5p, and PTS2-signal receptor Pex7p
YFR021W	ATG18	Phosphoinositide binding protein; required for vesicle formation in autophagy and the cytoplasm-to-vacuole targeting (CVT) pathway; binds PtdIns(3,5)P2, PI3P and PI4P; WD-40 repeat containing protein and PROPPIN family member; relocalizes from the vacuole to cytoplasm upon DNA replication stress; mammalian homologs include: WIPI1, WIPI2, WIPI3 and WIPI4/WDR45; mutations in human WDR45 cause stati…
YGR086C	PIL1	Eisosome core component; eisosomes are large immobile cell cortex structures associated with endocytosis; detected in phosphorylated state in mitochondria; phosphorylated on Thr233 upon Pkc1p hyperactivation in a Slt2p MAPK-dependent fashion; null mutant shows activation of Pkc1p/Ypk1p stress resistance pathways; member of BAR domain family; protein increases in abundance and relocalizes from pla…
YJL024C	APS3	Small subunit of the clathrin-associated adaptor complex AP-3; involved in vacuolar protein sorting; related to the sigma subunit of the mammalian clathrin AP-3 complex; suppressor of loss of casein kinase 1 function; protein abundance increases in response to DNA replication stress
YJL028W	YJL028W	Protein of unknown function; may interact with ribosomes, based on co-purification experiments
YHR072W	ERG7	Lanosterol synthase; an essential enzyme that catalyzes the cyclization of squalene 2,3-epoxide, a step in ergosterol biosynthesis; human LSS functionally complements the lethality of the erg7 null mutation
YJL029C	VPS53	Component of the GARP (Golgi-associated retrograde protein) complex; GARP is required for the recycling of proteins from endosomes to the late Golgi, and for mitosis after DNA damage induced checkpoint arrest; required for vacuolar protein sorting; members of the GARP complex are Vps51p-Vps52p-Vps53p-Vps54p; human ortholog is implicated in progressive cerebello-cerebral atrophy type 2 (PCCA2)
YHR073W	OSH3	Member of an oxysterol-binding protein family; this family has seven members in S. cerevisiae; family members have overlapping, redundant functions in sterol metabolism and collectively perform a function essential for viability; contains FFAT motif; interacts with ER anchor Scs2p at patches at the plasma membrane; regulated by sterol binding
YJL036W	SNX4	Sorting nexin; involved in retrieval of late-Golgi SNAREs from post-Golgi endosomes to the trans-Golgi network and in cytoplasm to vacuole transport; contains a PX phosphoinositide-binding domain; forms complexes with Snx41p and with Atg20p
YJL044C	GYP6	GTPase-activating protein (GAP) for yeast Rab family member Ypt6p; involved in vesicle mediated protein transport
YJL059W	YHC3	Protein required for the ATP-dependent transport of arginine; vacuolar membrane protein; involved in the ATP-dependent transport of arginine into the vacuole and possibly in balancing ion homeostasis; human homolog CLN3 involved in Batten disease (juvenile onset neuronal ceroid lipofuscinosis) can complement yeast null mutant
YHR108W	GGA2	Protein that regulates Arf1p, Arf2p to facilitate Golgi trafficking; binds phosphatidylinositol 4-phosphate, which plays a role in TGN localization; has homology to gamma-adaptin; GGA2 has a paralog, GGA1, that arose from the whole genome duplication
YGR131W	FHN1	Protein of unknown function; induced by ketoconazole; promoter region contains sterol regulatory element motif, which has been identified as a Upc2p-binding site; overexpression complements function of Nce102p in NCE102 deletion strain; FHN1 has a paralog, NCE102, that arose from the whole genome duplication
YFR051C	RET2	Delta subunit of the coatomer complex (COPI); COPI coats Golgi-derived transport vesicles; involved in retrograde transport between Golgi and ER
YGR133W	PEX4	Peroxisomal ubiquitin conjugating enzyme; required for peroxisomal matrix protein import and peroxisome biogenesis
YGR134W	CAF130	Subunit of the CCR4-NOT transcriptional regulatory complex; CCR4-NOT complex is evolutionarily-conserved and involved in controlling mRNA initiation, elongation, and degradation
YGR143W	SKN1	Protein involved in sphingolipid biosynthesis; type II membrane protein; SKN1 has a paralog, KRE6, that arose from the whole genome duplication
YHR114W	BZZ1	SH3 domain protein implicated in regulating actin polymerization; able to recruit actin polymerization machinery through its SH3 domains; colocalizes with cortical actin patches and Las17p; interacts with type I myosins
YHR123W	EPT1	sn-1,2-diacylglycerol ethanolamine- and cholinephosphotranferase; not essential for viability; EPT1 has a paralog, CPT1, that arose from the whole genome duplication
YHR150W	PEX28	Peroxisomal integral membrane peroxin; involved in the regulation of peroxisomal size, number and distribution; genetic interactions suggest that Pex28p and Pex29p act at steps upstream of those mediated by Pex30p, Pex31p, and Pex32p
YJL099W	CHS6	Member of the ChAPs (Chs5p-Arf1p-binding proteins) family; part of the exomer complex that mediates export of specific cargo proteins, including Chs3p, from the Golgi to the plasma membrane; primary component of the Chs5/6 complex that binds directly to membranes; CHS6 has a paralog, BCH2, that arose from the whole genome duplication
YHR155W	LAM1	Putative sterol transfer protein; localizes to puncta in the cortical ER; probable role in retrograde transport of sterols from the plasma membrane to the ER; one of six StART-like domain-containing proteins in yeast that may be involved in sterol transfer between intracellular membranes; conserved across eukaryotes; contains GRAM, StART-like (VASt) and two PH-like domains
YHR160C	PEX18	Peroxin; required for targeting of peroxisomal matrix proteins containing PTS2; interacts with Pex7p; partially redundant with Pex21p; primarily responsible for peroxisomal import during growth on oleate, and expression is induced during oleate growth
YHR161C	YAP1801	Protein of the AP180 family, involved in clathrin cage assembly; binds Pan1p and clathrin; YAP1801 has a paralog, YAP1802, that arose from the whole genome duplication
YJL112W	MDV1	Peripheral protein of cytosolic face of mitochondrial outer membrane; required for mitochondrial fission; interacts with Fis1p and with the self-assembled oligomeric form of the dynamin-related GTPase Dnm1p; contains WD repeats; MDV1 has a paralog, CAF4, that arose from the whole genome duplication
YJL123C	MTC1	Protein of unknown function that may interact with ribosomes; green fluorescent protein (GFP)-fusion protein localizes to the cytoplasm and to COPI-coated vesicles (early Golgi); mtc1 is synthetically lethal with cdc13-1
YJL127C-B	MCO6	Mitochondrial protein of unknown function; identified based on homology to the filamentous fungus, <i>Ashbya gossypii</i>; SWAT-GFP and seamless-GFP fusion proteins localize to the mitochondria
YJL129C	TRK1	Component of the Trk1p-Trk2p potassium transport system; 180 kDa high affinity potassium transporter; phosphorylated in vivo and interacts physically with the phosphatase Ppz1p, suggesting Trk1p acitivy is regulated by phosphorylation; TRK1 has a paralog, TRK2, that arose from the whole genome duplication
YJL145W	SFH5	Unusual phosphatidylinositol transfer protein (PITP) that binds heme; similar to Sec14p; founding member of conserved class of fungal hemoproteins; exhibits PI- but not PC-transfer activity; localizes to peripheral endoplasmic reticulum, cytosol, and microsomes; partially relocalizes to plasma membrane upon DNA replication stress
YKL179C	COY1	Golgi membrane protein with similarity to mammalian CASP; packaged into COPII vesicles for trafficking between ER and Golgi; genetic interactions with GOS1 (encoding a Golgi snare protein) suggest a role in Golgi function
YBR086C	IST2	Cortical ER protein involved in ER-plasma membrane (PM) tethering; one of 6 proteins (Ist2, Scs2, Scs22, Tcb1, Tcb2, Tcb3) that connect ER to PM, regulate PM phosphatidylinositol-4-phosphate (PI4P) levels by controlling access of Sac1 phosphatase to PI4P; required to locate Osh6, Osh7 in ER/PM contact site to allow phosphatidylserine transport from ER to PM; localizes to mother in small-budded ce…
YJL170C	ASG7	Protein that regulates signaling from G protein beta subunit Ste4p; contributes to relocalization of Ste4p within the cell; specific to a-cells and induced by alpha-factor
YKL188C	PXA2	Subunit of heterodimeric peroxisomal ABC transport complex, with Pxa1p; required for import of long-chain fatty acids into peroxisomes; similar to human adrenoleukodystrophy transportesr ABCD1 and ABCD2, and ALD-related proteins; mutations in ABCD1 cause X-linked adrenoleukodystrophy (X-ALD), a peroxisomal disorder; human ABCD1 and ABCD2 can each partially complement yeast pxa1 pxa2 double null m…
YLR087C	CSF1	Protein required for fermentation at low temperature; plays a role in the maturation of secretory proteins; the authentic, non-tagged protein is detected in highly purified mitochondria in high-throughput studies
YLR088W	GAA1	Subunit of the GPI:protein transamidase complex; removes the GPI-anchoring signal and attaches GPI (glycosylphosphatidylinositol) to proteins in the ER; human homolog GPAA1 can complement growth defects of yeast thermosensitive mutant at restrictive temperature
YLR100W	ERG27	3-keto sterol reductase; catalyzes the last of three steps required to remove two C-4 methyl groups from an intermediate in ergosterol biosynthesis; mutants are sterol auxotrophs; mutation is functionally complemented by human HSD17B7
YML052W	SUR7	Plasma membrane protein, component of eisosomes; long-lived protein that remains stable in eisosomes of mother cells while other eisosome proteins, Pil1p and Lsp1p, turn over; may function to anchor the eisosome in place; sporulation and plasma membrane sphingolipid content are altered in mutants; localizes to furrow-like invaginations (MCC patches)
YLR114C	AVL9	Conserved protein involved in exocytic transport from the Golgi; mutation is synthetically lethal with apl2 vps1 double mutation; member of a protein superfamily with orthologs in diverse organisms; relocalizes from bud neck to cytoplasm upon DNA replication stress
YML059C	NTE1	Serine esterase; homolog of human neuropathy target esterase (NTE); Nte1p-mediated phosphatidylcholine turnover influences transcription factor Opi1p localization, affecting transcriptional regulation of phospholipid biosynthesis genes
YOL009C	MDM12	Mitochondrial outer membrane protein, ERMES complex subunit; required for transmission of mitochondria to daughter cells; required for mitophagy; may influence import and assembly of outer membrane beta-barrel proteins; ERMES complex is often co-localized with peroxisomes and with concentrated areas of pyruvate dehydrogenase
YML064C	TEM1	GTPase involved in initiation of Mitotic Exit Network (MEN); GTP-binding protein of the Ras superfamily; accumulates at daughter spindle pole body and activates MEN kinase cascade; controls actomyosin and septin dynamics during cytokinesis
YML066C	SMA2	Meiosis-specific prospore membrane protein; required to produce bending force necessary for proper assembly of the prospore membrane during sporulation
YML067C	ERV41	Protein localized to COPII-coated vesicles; forms a complex with Erv46p; involved in the membrane fusion stage of transport; has homology to human ERGIC2 (PTX1) protein
YJL183W	MNN11	Subunit of a Golgi mannosyltransferase complex; this complex also contains Anp1p, Mnn9p, Mnn10p, and Hoc1p, and mediates elongation of the polysaccharide mannan backbone; has homology to Mnn10p
YJL185C	ATG36	Pex3p interacting protein, required for pexophagy; interacts with Atg8p and Atg11p; mRNA is weakly cell cycle regulated, peaking in G2 phase; YJL185C is a non-essential gene
YMR134W	ERG29	Protein of unknown function involved in ergosterol biosynthesis; conditional mutants produce less ergosterol, display impaired oxygen consumption, respiratory growth, mitochondrial iron utilization, and are more sensitive to oxidative stress; mutant bm-8 has a growth defect on iron-limited medium that is complemented by overexpression of Yfh1p; protein localizes to the cytoplasm, ER and nuclear e…
YJL193W	YJL193W	Putative protein of unknown function; predicted to encode a triose phosphate transporter subfamily member based on phylogenetic analysis; similar to YOR307C/SLY41; deletion mutant has a respiratory growth defect
YJL198W	PHO90	Low-affinity phosphate transporter; acts upstream of Pho81p in regulation of the PHO pathway; deletion of pho84, pho87, pho89, pho90, and pho91 causes synthetic lethality; transcription independent of Pi and Pho4p activity; overexpression results in vigorous growth; PHO90 has a paralog, PHO87, that arose from the whole genome duplication
YJL204C	RCY1	F-box protein involved in recycling endocytosed proteins; involved in recycling plasma membrane proteins internalized by endocytosis; localized to sites of polarized growth; direct interaction with C-terminal cytoplasmic region of Drs2p plays an important role for Drs2p function in endocytic recycling pathway; required for turnover of histone H3 variant Cse4p
YJL207C	LAA1	AP-1 accessory protein; colocalizes with clathrin to the late-Golgi apparatus; involved in TGN-endosome transport; physically interacts with AP-1; similar to the mammalian p200; may interact with ribosomes; YJL207C is a non-essential gene
YJL210W	PEX2	RING-finger peroxin and E3 ubiquitin ligase; peroxisomal membrane protein with a C-terminal zinc-binding RING domain, forms translocation subcomplex with Pex10p and Pex12p which functions in peroxisomal matrix protein import
YJL212C	OPT1	Proton-coupled oligopeptide transporter of the plasma membrane; also transports glutathione and phytochelatin; member of the OPT family
YKR001C	VPS1	Dynamin-like GTPase required for vacuolar sorting; promotes fission of retrograde transport carriers from endosome; also involved in actin cytoskeleton organization, endocytosis, late Golgi-retention of some proteins, regulation of peroxisome biogenesis
YML071C	COG8	Component of the conserved oligomeric Golgi complex; a cytosolic tethering complex (Cog1p through Cog8p) that functions in protein trafficking to mediate fusion of transport vesicles to Golgi compartments
YLR148W	PEP3	Component of CORVET membrane tethering complex; vacuolar peripheral membrane protein that promotes vesicular docking/fusion reactions in conjunction with SNARE proteins, required for vacuolar biogenesis
YML077W	BET5	Core component of transport protein particle (TRAPP) complexes I-III; TRAPP complexes are related multimeric guanine nucleotide-exchange factors for the GTPase Ypt1p, regulating ER-Golgi traffic (TRAPPI), intra-Golgi traffic (TRAPPII), endosome-Golgi traffic (TRAPPII and III) and autophagy (TRAPPIII); human homology TRAPPC1 complements yeast null mutant
YML097C	VPS9	Guanine nucleotide exchange factor (GEF) and ubiquitin receptor; involved in vesicle-mediated vacuolar transport, including Golgi-endosome trafficking and sorting through the multivesicular body (MVB); stimulates the intrinsic guanine nucleotide exchange activity of Rab family members (Vps21p/Ypt52p/Ypt53p); partially redundant with GEF MUK1; required for localization of the CORVET complex to end…
YLR170C	APS1	Small subunit of the clathrin-associated adaptor complex AP-1; AP-1 is involved in protein sorting at the trans-Golgi network; homolog of the sigma subunit of the mammalian clathrin AP-1 complex
YML101C	CUE4	Protein of unknown function; has a CUE domain that binds ubiquitin, which may facilitate intramolecular monoubiquitination; CUE4 has a paralog, CUE1, that arose from the whole genome duplication
YML104C	MDM1	PtdIns-3-P binding protein that tethers the ER to vacuoles at NVJs; anchored in the ER membrane at nucleus-vacuole junctions and binds phosphatidylinositol 3-phosphate (PtdIns-3-P) in the vacuolar membrane via its Phox homology (PX) domain; expressed predominantly in late G1 to early S phase of the cell cycle; mutation affects nuclear and mitochondrial transmission to daughter buds; similar to 4 …
YLR191W	PEX13	Peroxisomal importomer complex component; integral peroxisomal membrane protein required for docking and translocation of peroxisomal matrix proteins; interacts with the PTS1 signal recognition factor Pex5p and the PTS2 signal recognition factor Pex7p; forms a complex with Pex14p and Pex17p; human homolog PEX13 complements yeast null mutant
YLR206W	ENT2	Epsin-like protein required for endocytosis and actin patch assembly; functionally redundant with Ent1p; contains clathrin-binding motif at C-terminus; ENT2 has a paralog, ENT1, that arose from the whole genome duplication
YKR009C	FOX2	3-hydroxyacyl-CoA dehydrogenase and enoyl-CoA hydratase; multifunctional enzyme of the peroxisomal fatty acid beta-oxidation pathway; mutation is functionally complemented by human HSD17B4
YKR014C	YPT52	Endosomal Rab family GTPase; required for vacuolar protein sorting, endocytosis and multivesicular body (MVB) biogenesis and sorting; required for localization of the CORVET complex to endosomes; involved in autophagy and ionic stress tolerance; similar to Vps21p and Ypt53p; mammalian Rab5 homolog; protein abundance increases in response to DNA replication stress
YKR020W	VPS51	Component of the GARP (Golgi-associated retrograde protein) complex; GARP is required for the recycling of proteins from endosomes to the late Golgi, and for mitosis after DNA damage induced checkpoint arrest; links the (VFT/GARP) complex to the SNARE Tlg1p; members of the GARP complex are Vps51p-Vps52p-Vps53p-Vps54p
YJR005W	APL1	Beta-adaptin; large subunit of the clathrin associated protein complex (AP-2); involved in vesicle mediated transport; similar to mammalian beta-chain of the clathrin associated protein complex
YKR027W	BCH2	Member of the ChAPs (Chs5p-Arf1p-binding proteins) family; part of the exomer complex with Chs5p to mediate export of specific cargo proteins, including Chs3p, from the Golgi to the plasma membrane; BCH2 has a paralog, CHS6, that arose from the whole genome duplication
YKR030W	GMH1	Golgi membrane protein of unknown function; interacts with Gea1p and Gea2p; required for localization of Gea2p; computational analysis suggests a possible role in either cell wall synthesis or protein-vacuolar targeting; conserved from yeast to human
YJR019C	TES1	Peroxisomal acyl-CoA thioesterase; likely to be involved in fatty acid oxidation rather than fatty acid synthesis; conserved protein also found in human peroxisomes; TES1 mRNA levels increase during growth on fatty acids
YJR031C	GEA1	Guanine nucleotide exchange factor for ADP ribosylation factors (ARFs); involved in vesicular transport between the Golgi and ER, Golgi organization, and actin cytoskeleton organization; GEA1 has a paralog, GEA2, that arose from the whole genome duplication
YJR040W	GEF1	Voltage-gated chloride channel; localized to the golgi, the endosomal system, and plasma membrane; involved in cation homeostasis; highly homologous to vertebrate voltage-gated chloride channels; modulates TBSV model (+) RNA virus replication by regulating copper metabolism
YLR208W	SEC13	Structural component of 3 complexes; subunit of the Nup84p nuclear pore subcomplex that contributes to nucleocytoplasmic transport and NPC biogenesis; subunit of the COPII vesicle coat required for ER-to-Golgi transport; subunit of SEACAT, a subcomplex of the coatomer-related, vacuolar-associated SEA complex, that inhibits the TORC1 inhibitory role of SEACIT (Iml1p-Npr2p-Npr3p), a GAP for Gtr1p, …
YLR212C	TUB4	Gamma-tubulin; involved in nucleating microtubules from both the cytoplasmic and nuclear faces of the spindle pole body; protein abundance increases in response to DNA replication stress; null mutation is complemented by human TUBG1
YML124C	TUB3	Alpha-tubulin; associates with beta-tubulin (Tub2p) to form tubulin dimer, which polymerizes to form microtubules; expressed at lower level than Tub1p; TUB3 has a paralog, TUB1, that arose from the whole genome duplication
YLR238W	FAR10	Protein involved in recovery from arrest in response to pheromone; acts in a cell cycle arrest recovery pathway independent from Far1p; interacts with Far3p, Far7p, Far8p, Far9p, and Far11p; potential Cdc28p substrate; FAR10 has a paralog, VPS64, that arose from the whole genome duplication
YLR240W	VPS34	Phosphatidylinositol (PI) 3-kinase that synthesizes PI-3-phosphate; forms membrane-associated signal transduction complex with Vps15p to regulate protein sorting; activated by the GTP-bound form of Gpa1p; a fraction is localized, with Vps15p, to nuclear pores at nucleus-vacuole junctions and may facilitate transcription elongation for genes positioned at the nuclear periphery
YMR018W	PEX9	Peroxisomal membrane signal receptor for peroxisomal matrix proteins; oleate-inducible condition-specific import receptor for a subset of PTS1-containing matrix proteins; localizes to both the cytosol and the peroxisomal membrane; similar to human PEX5Rp, a peroxin protein 5 related protein; paralog of Pex5p
YKR046C	PLN1	Perilipin, involved in formation and stability of lipid droplets; expression pattern suggests a role in respiratory growth; computational analysis of large-scale protein-protein interaction data suggests a role in ATP/ADP exchange
YJR044C	VPS55	Late endosomal protein involved in late endosome to vacuole transport; functional homolog of human obesity receptor gene-related protein (OB-RGRP)
YJR054W	KCH1	Potassium transporter that mediates K+ influx; activates high-affinity Ca2+ influx system (HACS) during mating pheromone response; expression up-regulated in response to alpha factor; localized to sites of polarized growth; member of a fungal-specific gene family; potential Cdc28p substrate; KCH1 has a paralog, PRM6, that arose from the whole genome duplication
YJR058C	APS2	Small subunit of the clathrin-associated adaptor complex AP-2; AP-2 is involved in protein sorting at the plasma membrane; related to the sigma subunit of the mammalian plasma membrane clathrin-associated protein (AP-2) complex
YJR066W	TOR1	PIK-related protein kinase and rapamycin target; subunit of TORC1, a complex that controls growth in response to nutrients by regulating translation, transcription, ribosome biogenesis, nutrient transport and autophagy; involved in meiosis; indole-3-acetic acid, an ATP-competitive inhibitor of TORC1, accumulates upon entry into stationary phase; TOR1 has a paralog, TOR2, that arose from the whole…
YJR073C	OPI3	Methylene-fatty-acyl-phospholipid synthase; catalyzes the last two steps in phosphatidylcholine biosynthesis; also known as phospholipid methyltransferase
YKR053C	YSR3	Dihydrosphingosine 1-phosphate phosphatase; membrane protein involved in sphingolipid metabolism; YSR3 has a paralog, LCB3, that arose from the whole genome duplication
YJR086W	STE18	G protein gamma subunit; forms a dimer with Ste4p to activate the mating signaling pathway, forms a heterotrimer with Gpa1p and Ste4p to dampen signaling; C-terminus is palmitoylated and farnesylated, which are required for normal signaling
YJR088C	EMC2	Member of conserved ER transmembrane complex; required for efficient folding of proteins in the ER; null mutant displays induction of the unfolded protein response; homologous to worm Y57G7A.10/EMC-2, fly CG17556, human TTC35
YKR068C	BET3	Core component of transport protein particle (TRAPP) complexes I-III; TRAPP complexes are related multimeric guanine nucleotide-exchange factors for the GTPase Ypt1, regulating ER-Golgi traffic (TRAPPI), intra-Golgi traffic (TRAPPII), endosome-Golgi traffic (TRAPPII and III) and autophagy (TRAPPIII); hydrophilic homodimeric protein that acts in conjunction with SNARE proteins in targeting and fus…
YKR088C	TVP38	Integral membrane protein; localized to late Golgi vesicles along with the v-SNARE Tlg2p; required for asymmetric localization of Kar9p during mitosis; GFP-fusion protein localizes to the cytoplasm in a punctate pattern
YLR262C	YPT6	Rab family GTPase; required for endosome-to-Golgi, intra-Golgi retrograde, and retrograde Golgi-to-ER transport; temporarily at the Golgi, dissociating into the cytosol on arrival of the late Golgi GTPase Ypt32p; Golgi-localized form is GTP bound, while cytosolic form is GDP-bound; required for delivery of Atg9p to the phagophore assembly site during autophagy under heat stress, with Ypt6p for st…
YMR026C	PEX12	C3HC4-type RING-finger peroxin and E3 ubiquitin ligase; required for peroxisome biogenesis and peroxisomal matrix protein import; forms translocation subcomplex with Pex2p and Pex10p; mutations in human homolog cause peroxisomal disorder
YLR284C	ECI1	Peroxisomal delta3,delta2-enoyl-CoA isomerase; hexameric protein that converts 3-hexenoyl-CoA to trans-2-hexenoyl-CoA, essential for the beta-oxidation of unsaturated fatty acids, oleate-induced; ECI1 has a paralog, DCI1, that arose from the whole genome duplication
YMR031C	EIS1	Component of the eisosome required for proper eisosome assembly; similar to Uso1p; authentic, non-tagged protein is detected in a phosphorylated state in highly purified mitochondria in high-throughput studies; protein increases in abundance and relocalizes from plasma membrane to cytoplasm upon DNA replication stress; EIS1 has a paralog, YKL050C, that arose from the whole genome duplication
YLR291C	GCD7	Beta subunit of translation initiation factor eIF2B; the guanine-nucleotide exchange factor for eIF2; activity subsequently regulated by phosphorylated eIF2; first identified as negative regulator of GCN4 expression; mutations in human ortholog EIF2B2 cause fatal brain disease childhood ataxia with central nervous system hypomyelination (CACH); human ortholog can complement yeast mutant, allows g…
YMR040W	YET2	Protein of unknown function that may interact with ribosomes; based on co-purification experiments; homolog of human BAP31 protein; YET2 has a paralog, YET1, that arose from the whole genome duplication
YMR052W	FAR3	Protein of unknown function; involved in recovery from cell cycle arrest in response to pheromone, in a Far1p-independent pathway; interacts with Far7p, Far8p, Far9p, Far10p, and Far11p; localizes to the endoplasmic reticulum; protein abundance increases in response to DNA replication stress
YMR054W	STV1	Subunit a of the vacuolar-ATPase V0 domain; encodes one of two isoforms, located in both Golgi and endosomal V-ATPase complexes while VPH1 encodes the second isoform and is located in vacuolar V-ATPase complexes; interaction with PI(4)P is required for efficient localization and function of Stv1-containing V-ATPases
YMR055C	BUB2	Mitotic exit network regulator; forms GTPase-activating Bfa1p-Bub2p complex that binds Tem1p and spindle pole bodies, blocks cell cycle progression before anaphase in response to spindle and kinetochore damage
YMR063W	RIM9	Plasma membrane protein of unknown function; involved in the proteolytic activation of Rim101p in response to alkaline pH; interacts with Rim21p and Dfg16p to form a pH-sensing complex in the Rim101 pathway and is required to maintain Rim21p levels; has similarity to A. nidulans PalI;
YKR089C	TGL4	Multifunctional lipase/hydrolase/phospholipase; triacylglycerol lipase, steryl ester hydrolase, and Ca2+-independent phospholipase A2; catalyzes acyl-CoA dependent acylation of LPA to PA; required with Tgl3p for timely bud formation; phosphorylated and activated by Cdc28p; TGL4 has a paralog, TGL5, that arose from the whole genome duplication
YJR112W-A	YJR112W-A	Putative protein of unknown function; SWAT-GFP and mCherry fusion proteins localize to the endoplasmic reticulum; identified based on homology to <i>Ashbya gossypii</i>
YJR125C	ENT3	Protein containing an N-terminal epsin-like domain; involved in clathrin recruitment and traffic between the Golgi and endosomes; associates with the clathrin adaptor Gga2p
YLL001W	DNM1	Dynamin-related GTPase involved in mitochondrial organization; required for mitochondrial fission and inheritance; self assembles on the cytoplasmic face of mitochondrial tubules at sites where division will occur; participates in endocytosis and regulates peroxisome fission along with Vps1p; mutants in the human ortholog DNM1L, which mediates mitochondrial fission, peroxisomal division, autophag…
YLL006W	MMM1	ER integral membrane protein, ERMES complex subunit; ERMES links the ER to mitochondria and may promote inter-organellar calcium and phospholipid exchange as well as coordinating mitochondrial DNA replication and growth; required for mitophagy; ERMES complex is often co-localized with peroxisomes and with concentrated areas of pyruvate dehydrogenase
YJR134C	SGM1	Protein of unknown function; required for wild-type growth rate on galactose and mannose; localizes to COPI coated vesicles and the Golgi apparatus
YLL010C	PSR1	Plasma membrane-associated protein phosphatase; involved in the general stress response and the inactivating dephosphorylation of Mep2p; required along with binding partner Whi2p for full activation of STRE-mediated gene expression, possibly through Msn2p dephosphorylation, and for inhibition of TORC1 in response to limiting amino acids; regulates the sodium ion stress response with Psr2p; member…
YLL012W	YEH1	Steryl ester hydrolase; one of three gene products (Yeh1p, Yeh2p, Tgl1p) responsible for steryl ester hydrolase activity and involved in sterol homeostasis; localized to lipid particle membranes; YEH1 has a paralog, YEH2, that arose from the whole genome duplication
YLR309C	IMH1	Protein involved in vesicular transport; mediates transport between an endosomal compartment and the Golgi, contains a Golgi-localization (GRIP) domain that interacts with activated Arl1p-GTP to localize Imh1p to the Golgi
YLR324W	PEX30	ER-resident protein involved in peroxisomal biogenesis; ER-localized protein that associates with peroxisomes; interacts with Pex29p and reticulons Rtn1p and Yop1p to regulate peroxisome biogenesis from the ER; role in peroxisomal-destined vesicular flow from the ER; partially redundant with Pex31p; may function at a step downstream of steps mediated by Pex28p and Pex29p; PEX30 has a paralog, PEX…
YMR071C	TVP18	Integral membrane protein; localized to late Golgi vesicles along with the v-SNARE Tlg2p; may interact with ribosomes, based on co-purification experiments; may have a role in intracellular sterol transport
YLR330W	CHS5	Component of the exomer complex; the exomer which also contains Csh6p, Bch1p, Bch2p, and Bud7, is involved in the export of select proteins, such as chitin synthase Chs3p, from the Golgi to the plasma membrane; interacts selectively with the activated, GTP-bound form of Arf1p; Chs5p is the only protein with a BRCT domain that is not localized to the nucleus
YLR342W	FKS1	Catalytic subunit of 1,3-beta-D-glucan synthase; functionally redundant with alternate catalytic subunit Gsc2p; binds to regulatory subunit Rho1p; involved in cell wall synthesis and maintenance; localizes to sites of cell wall remodeling; FKS1 has a paralog, GSC2, that arose from the whole genome duplication
YMR086W	SEG1	Component of eisosome required for proper eisosome assembly; precedes Pil1p/Lsp1p during eisosome formation, controls eisosome length and shape; diffusely distributed, forms heterogeneous patches at plasma membrane in small buds, also found in medium and large buds; expression repressed by cAMP; similar to A. gossypii SEG gene and to S. pombe Sle1p, important for generating eisosomes; SEG1 has a …
YMR101C	SRT1	Forms the dehydrodolichyl diphosphate synthase (DDS) complex with NUS1; involved in synthesis of long-chain dolichols (19-22 isoprene units; as opposed to Rer2p which synthesizes shorter-chain dolichols); localizes to lipid bodies; transcription is induced during stationary phase
YMR109W	MYO5	One of two type I myosin motors; contains proline-rich tail homology 2 (TH2) and SH3 domains; MYO5 deletion has little effect on growth, but myo3 myo5 double deletion causes severe defects in growth and actin cytoskeleton organization; MYO5 has a paralog, MYO3, that arose from the whole genome duplication
YLR360W	VPS38	Part of a Vps34p phosphatidylinositol 3-kinase complex; functions in carboxypeptidase Y (CPY) sorting; binds Vps30p and Vps34p to promote production of phosphatidylinositol 3-phosphate (PtdIns3P) which stimulates kinase activity; required for overflow degradation of misfolded proteins when ERAD is saturated
YLL014W	EMC6	Member of conserved ER transmembrane complex; required for efficient folding of proteins in the ER; null mutant displays induction of the unfolded protein response; homologous to worm F33D4.7/EMC-6, fly CG11781, human TMEM93
YLL015W	BPT1	ABC type transmembrane transporter of MRP/CFTR family; found in vacuolar membrane, involved in the transport of unconjugated bilirubin and in heavy metal detoxification via glutathione conjugates, along with Ycf1p
YLL023C	POM33	Transmembrane nucleoporin; involved in nuclear pore complex (NPC) distribution, assembly or stabilization; highly conserved across species, orthologous to human TMEM33 and paralogous to Per33p; protein abundance increases in response to DNA replication stress
YKL002W	DID4	Class E Vps protein of the ESCRT-III complex; required for sorting of integral membrane proteins into lumenal vesicles of multivesicular bodies, and for delivery of newly synthesized vacuolar enzymes to the vacuole, involved in endocytosis
YKL004W	AUR1	Phosphatidylinositol:ceramide phosphoinositol transferase; required for sphingolipid synthesis; can mutate to confer aureobasidin A resistance; also known as IPC synthase
YKL006C-A	SFT1	Intra-Golgi v-SNARE; required for transport of proteins between an early and a later Golgi compartment
YKL008C	LAC1	Ceramide synthase component; involved in synthesis of ceramide from C26(acyl)-coenzyme A and dihydrosphingosine or phytosphingosine, functionally equivalent to Lag1p; LAC1 has a paralog, LAG1, that arose from the whole genome duplication
YKL020C	SPT23	ER membrane protein involved in regulation of OLE1 transcription; inactive ER form dimerizes and one subunit is then activated by ubiquitin/proteasome-dependent processing followed by nuclear targeting; SPT23 has a paralog, MGA2, that arose from the whole genome duplication
YLL043W	FPS1	Aquaglyceroporin, plasma membrane channel; involved in efflux of glycerol and xylitol, and in transport of acetate, arsenite, and antimonite; key factor in maintaining redox balance by mediating passive diffusion of glycerol; phosphorylated by Hog1p and Slt2p MAPK; deletion improves xylose fermentation; regulated by Rgc1p and Ask10p, which are regulated by Hog1p phosphorylation under osmotic stre…
YOR322C	LDB19	Alpha-arrestin, Ub-ligase adaptor for Rsp5p; regulates starvation- and substrate-induced Ub-dependent endocytosis of select plasma membrane localized amino acid transporters, recruiting Rsp5p to its targets; role in basal internalization and turnover of Ste2p, mating and zygote formation; recruits Rsp5p to Ste2p via its 2 PPXY motifs; inhibited by Npr1p-mediated phosphorylation, affecting cytosol…
YLL055W	YCT1	High-affinity cysteine-specific transporter; has similarity to the Dal5p family of transporters; green fluorescent protein (GFP)-fusion protein localizes to the endoplasmic reticulum; YCT1 is not an essential gene
YMR118C	SHH3	Putative mitochondrial inner membrane protein of unknown function; although similar to paralogous Sdh3p, Shh3p is not a stoichiometric subunit of either succinate dehydrogenase or of the TIM22 translocase; SHH3 has a paralog, SDH3, that arose from the whole genome duplication
YMR129W	POM152	Glycoprotein subunit of transmembrane ring of nuclear pore complex; contributes to nucleocytoplasmic transport, nuclear pore complex (NPC) biogenesis and spindle pole body duplication; homologous to human NUP210
YCR032W	BPH1	Protein homologous to Chediak-Higashi syndrome and Beige proteins; both of which are implicated in disease syndromes in human and mouse, respectively, due to defective lysosomal trafficking; mutant phenotype and genetic interactions suggest a role in protein sorting
YMR148W	LDO16	Protein of unknown function with possible role in spore wall assembly; predicted to contain an N-terminal transmembrane domain; osw5 null mutant spores exhibit increased spore wall permeability and sensitivity to beta-glucanase digestion
YLR389C	STE23	Metalloprotease; involved in N-terminal processing of pro-a-factor to mature form; expressed in both haploids and diploids; one of two yeast homologs of human insulin-degrading enzyme (hIDE); homolog Axl1p is also involved in processing of pro-a-factor
YLR396C	VPS33	ATP-binding protein that is a subunit of the HOPS and CORVET complexes; essential for protein sorting, vesicle docking, and fusion at the vacuole; binds to SNARE domains
YGL181W	GTS1	Protein involved in Arf3p regulation and in transcription regulation; localizes to the nucleus and to endocytic patches; contains an N-terminal Zn-finger and ArfGAP homology domain, a C-terminal glutamine-rich region, and a UBA (ubiquitin associated) domain; gts1 mutations affect budding, cell size, heat tolerance, sporulation, life span, ultradian rhythms, endocytosis; expression oscillates in a…
YKL041W	VPS24	One of four subunits of the ESCRT-III complex; forms an endosomal sorting complex required for transport III (ESCRT-III) subcomplex with Did4p; involved in the sorting of transmembrane proteins into the multivesicular body (MVB) pathway
YKL044W	MMO1	Protein of unknown function; SWAT-GFP, seamless-GFP and mCherry fusion proteins localize to the mitochondria; mRNA identified as translated by ribosome profiling data; MMO1 is a non-essential gene
YKL063C	YKL063C	Putative protein of unknown function; green fluorescent protein (GFP)-fusion protein localizes to the Golgi
YLR025W	SNF7	One of four subunits of the ESCRT-III complex; involved in the sorting of transmembrane proteins into the multivesicular body (MVB) pathway; recruited from the cytoplasm to endosomal membranes; ESCRT-III stands for endosomal sorting complex required for transport III
YKL065W-A	DPC7	Protein of unknown function; SWAT-GFP fusion protein localizes to endoplasmic reticulum (ER) while mCherry fusion localizes to both ER and vacuole
YLR026C	SED5	cis-Golgi t-SNARE syntaxin; required for vesicular transport between the ER and the Golgi complex; binds at least 9 SNARE proteins; plays a role in autophagy by regulating formation of autophagic vesicles in Golgi
YLR027C	AAT2	Cytosolic aspartate aminotransferase involved in nitrogen metabolism; localizes to peroxisomes in oleate-grown cells
YJL039C	NUP192	Essential subunit of inner ring of nuclear pore complex (NPC); plays a role in modulating transport through the NPC; homologous to human NUP205
YMR161W	HLJ1	Co-chaperone for Hsp40p; anchored in the ER membrane; with its homolog Ydj1p promotes ER-associated protein degradation (ERAD) of integral membrane substrates; similar to E. coli DnaJ
YLR417W	VPS36	Component of the ESCRT-II complex; contains the GLUE (GRAM Like Ubiquitin binding in EAP45) domain which is involved in interactions with ESCRT-I and ubiquitin-dependent sorting of proteins into the endosome; plays a role in the formation of mutant huntingtin (Htt) aggregates in yeast
YMR163C	INP2	Peroxisome-specific receptor important for peroxisome inheritance; co-fractionates with peroxisome membranes and co-localizes with peroxisomes in vivo; physically interacts with the myosin V motor Myo2p; INP2 is not an essential gene
YMR197C	VTI1	Protein involved in cis-Golgi membrane traffic; v-SNARE that interacts with two t-SNARES, Sed5p and Pep12p; required for multiple vacuolar sorting pathways; human homolog VTI1A can complement yeast null mutant
YMR202W	ERG2	C-8 sterol isomerase; catalyzes isomerization of delta-8 double bond to delta-7 position at an intermediate step in ergosterol biosynthesis; transcriptionally down-regulated when ergosterol is in excess; mutation is functionally complemented by human EBP
YMR204C	INP1	Peripheral membrane protein of peroxisomes; involved in peroxisomal inheritance; recruitment to peroxisomes is mediated by interaction with Pex3p at the peroxisomal membrane; Inp1p and Pex3p tether peroxisomes to plasma membrane
YMR017W	SPO20	Meiosis-specific subunit of the t-SNARE complex; required for prospore membrane formation during sporulation; similar to but not functionally redundant with Sec9p; binds to phosphatidic acid; SNAP-25 homolog
YKL105C	SEG2	Eisosome component; likely plays only a minor role in eisosome assembly; shown to interact with Seg1p by affinity purification and mass spec; SWAT-GFP and mCherry fusion proteins localize to the cell periphery; similar to <i>A. gossypii</i> SEG gene which is important for stabilizing eisosomes; SEG2 has a paralog, SEG1, that arose from the whole genome duplication
YKL119C	VPH2	Integral membrane protein required for V-ATPase function; not an actual component of the vacuolar H+-ATPase (V-ATPase) complex; functions in the assembly of the V-ATPase; localized to the endoplasmic reticulum (ER); involved in methionine restriction extension of chronological lifespan in an autophagy-dependent manner
YKL129C	MYO3	One of two type I myosins; localizes to actin cortical patches; deletion of MYO3 has little effect on growth, but myo3 myo5 double deletion causes severe defects in growth and actin cytoskeleton organization; MYO3 has a paralog, MYO5, that arose from the whole genome duplication
YKL133C	RCI50	Mitochondrial protein of unknown function; not required for growth of cells lacking the mitochondrial genome; SWAT-GFP and mCherry fusion proteins localize to the mitochondria; YKL133C has a paralog, MGR3, that arose from the whole genome duplication
YLR072W	LAM6	Sterol transporter that transfers sterols between membranes; may regulate and coordinate formation of contact sites between organelles; localizes to ER-mitochondrial contact sites in a Tom70p- and Tom71p-dependent manner; mitochondrial localization requires GRAM domain; also localizes to ER-vacuole contact sites, in a Vac8p-dependent manner; has GRAM and StART-like (VASt) domains; one of six StAR…
YKL135C	APL2	Beta-adaptin subunit of the clathrin-associated protein (AP-1) complex; binds clathrin; involved in clathrin-dependent Golgi protein sorting; protein abundance increases in response to DNA replication stress
YLR078C	BOS1	v-SNARE (vesicle specific SNAP receptor); localized to the endoplasmic reticulum membrane and necessary for vesicular transport from the ER to the Golgi; required for efficient nuclear fusion during mating
YKL140W	TGL1	Steryl ester hydrolase; one of three gene products (Yeh1p, Yeh2p, Tgl1p) responsible for steryl ester hydrolase activity and involved in sterol homeostasis; localized to lipid particle membranes
YML001W	YPT7	Rab family GTPase; GTP-binding protein of the rab family; required for homotypic fusion event in vacuole inheritance, for endosome-endosome fusion; localizes to sites of contact between the vacuole and mitochondria (vCLAMPs); interacts with the cargo selection/retromer complex for retrograde sorting; similar to mammalian Rab7
YMR212C	EFR3	Protein required for Stt4-containing PI kinase complex localization; required for Stt4-containing phosphoinositide (PI) kinase patch assembly at plasma membrane; recruited to plasma membrane via conserved basic patch near N-terminus; exhibits synthetic lethal genetic interactions with PHO85; mutations in human homolog EFR3A implicated in autism spectrum disorders
YML008C	ERG6	Delta(24)-sterol C-methyltransferase; converts zymosterol to fecosterol in the ergosterol biosynthetic pathway by methylating position C-24; localized to lipid particles, the plasma membrane-associated endoplasmic reticulum, and the mitochondrial outer membrane
YMR231W	PEP5	Histone E3 ligase, component of CORVET membrane tethering complex; peripheral vacuolar membrane protein required for protein trafficking and vacuole biogenesis; interacts with Pep7p; involved in ubiquitination and degradation of excess histones
YML019W	OST6	Subunit of the oligosaccharyltransferase complex of the ER lumen; complex catalyzes asparagine-linked glycosylation of newly synthesized proteins; similar to and partially functionally redundant with Ost3p
YMR237W	BCH1	Member of the ChAPs family (Chs5p-Arf1p-binding proteins); members include Bch1p, Bch2p, Bud7p, and Chs6p; ChAPs family proteins form the exomer complex with Chs5p to mediate export of specific cargo proteins from the Golgi to the plasma membrane; interacts selectively with the activated, GTP-bound form of Arf1p; may interact with ribosomes; protein abundance increases and forms cytoplasmic foci …
YML031W	NDC1	Subunit of the transmembrane ring of the nuclear pore complex (NPC); contributes to nucleocytoplasmic transport, NPC biogenesis and spindle pole body duplication; homologous to human NDC1
YMR246W	FAA4	Long chain fatty acyl-CoA synthetase; activates fatty acids with a preference for C12:0-C16:0 chain lengths; role in the competitive import of long-chain fatty acids and sphingoid long-chain bases; role in stationary phase survival; localizes to lipid particles and the plasma membrane; role in sphingolipid-to-glycerolipid metabolism; forms cytoplasmic foci upon replication stress; faa1 faa4 doubl…
YML034W	SRC1	Inner nuclear membrane protein; highly enriched at telomeres and subtelomeric regions; functions in regulation of subtelomeric genes and is linked to TREX (transcription export) factors; SRC1 produces 2 splice variant proteins with different functions; alternative splicing of SRC1 pre-mRNA is promoted by Hub1p; mutant has aneuploidy tolerance; SRC1 has a paralog, HEH2, that arose from the whole g…
YMR253C	YMR253C	Putative protein of unknown function; green fluorescent protein (GFP)-fusion protein localizes to the cytoplasm in a punctate pattern; YMR253C is not an essential gene
YML037C	YML037C	Putative protein of unknown function; has some characteristics of a transcriptional activator; may be a target of Dbf2p-Mob1p kinase; GFP-fusion protein co-localizes with clathrin-coated vesicles; YML037C is not an essential gene
YML042W	CAT2	Carnitine acetyl-CoA transferase; present in both mitochondria and peroxisomes; transfers activated acetyl groups to carnitine to form acetylcarnitine which can be shuttled across membranes
YMR264W	CUE1	Ubiquitin-binding protein; ER membrane protein that recruits and integrates the ubiquitin-conjugating enzyme Ubc7p into ER membrane-bound ubiquitin ligase complexes that function in the ER-associated degradation (ERAD) pathway for misfolded proteins; contains a CUE domain that binds ubiquitin to facilitate intramolecular monoubiquitination and to promote diubiquitin elongation, facilitating polyu…
YNL329C	PEX6	AAA-peroxin; heterodimerizes with AAA-peroxin Pex1p and participates in the recycling of peroxisomal signal receptor Pex5p from the peroxisomal membrane to the cystosol; mutations in human PEX6 can lead to severe peroxisomal disorders and early death
YNR002C	ATO2	Putative transmembrane protein involved in export of ammonia; ammonia is a starvation signal that promotes cell death in aging colonies; phosphorylated in mitochondria; member of the TC 9.B.33 YaaH family; homolog of Y. lipolytica Gpr1p; ATO2 has a paralog, ADY2, that arose from the whole genome duplication
YMR292W	GOT1	Homodimeric protein that is packaged into COPII vesicles; cycles between the ER and Golgi; involved in secretory transport but not directly required for aspects of transport assayed in vitro; may influence membrane composition
YNR006W	VPS27	Endosomal protein that forms a complex with Hse1p; required for recycling Golgi proteins, forming lumenal membranes and sorting ubiquitinated proteins destined for degradation; has Ubiquitin Interaction Motifs which bind ubiquitin (Ubi4p)
YNR016C	ACC1	Acetyl-CoA carboxylase, biotin containing enzyme; catalyzes carboxylation of cytosolic acetyl-CoA to form malonyl-CoA and regulates histone acetylation by regulating the availability of acetyl-CoA; rate-limiting step for de novo biosynthesis of long-chain fatty acids; translational regulation in response to nutrients and cell cycle stage depends on its upstream ORF; ACC1 has a paralog, HFA1, that…
YOR084W	LPX1	Peroxisomal matrix-localized lipase; required for normal peroxisome morphology; contains a peroxisomal targeting signal type 1 (PTS1) and a lipase motif; peroxisomal import requires the PTS1 receptor, Pex5p and self-interaction; transcriptionally activated by Yrm1p along with genes involved in multidrug resistance; oleic acid inducible
YOR086C	TCB1	Lipid-binding ER protein involved in ER-plasma membrane tethering; one of 6 proteins (Ist2p, Scs2p, Scs22p, Tcb1p, Tcb2p, Tcb3p) that connect ER to plasma membrane and regulate PI4P levels by controlling access of Sac1p phosphatase to its substrate PI4P in PM; contains 3 calcium and lipid binding domains; non-tagged protein also localizes to mitochondria; C-termini of Tcb1p, Tcb2p and Tcb3p inter…
YOR089C	VPS21	Endosomal Rab family GTPase; required for endocytic transport and sorting of vacuolar hydrolases; required for endosomal localization of the CORVET complex; required with YPT52 for MVB biogenesis and sorting; involved in autophagy and ionic stress tolerance; geranylgeranylation required for membrane association; protein abundance increases in response to DNA replication stress; mammalian Rab5 hom…
YPL099C	INA17	F1F0 ATPase synthase peripheral stalk assembly factor; subunit of the matrix-exposed inner mitochondrial membrane localized INA complex (Ina22p-Ina17p) involved in assembly of the F1F0 peripheral stalk; co-purifies with Ina22p and ATP synthase subunits; null mutant displays elevated frequency of mitochondrial genome loss and has a respiratory growth defect
YPL100W	ATG21	Phosphoinositide binding protein; required for vesicle formation in the cytoplasm-to-vacuole targeting (CVT) pathway, autophagy, micronucleophagy and mitophagy; binds to several phosphoinositides including: PtdIns(3,5)P2, PI3P and PI4P; involved in PI3P-dependent recruitment and organization of both the Atg12-Atg5-Atg16 complex and Atg8p at the pre-autophagosomal structure; necessary for oxidant-…
YPL112C	PEX25	Peripheral peroxisomal membrane peroxin; required for the regulation of peroxisome size and maintenance, recruits GTPase Rho1p to peroxisomes, induced by oleate, interacts with Pex27p; PEX25 has a paralog, PEX27, that arose from the whole genome duplication
YOR099W	KTR1	Alpha-1,2-mannosyltransferase; involved in O- and N-linked protein glycosylation; type II membrane protein; member of the KRE2/MNT1 mannosyltransferase family; relocalizes from vacuole to cytoplasm upon DNA replication stress
YPL123C	RNY1	Vacuolar RNase of the T(2) family; relocalizes to the cytosol where it cleaves tRNAs upon oxidative or stationary phase stress; required for tRNA-specific translational pausing during oxidative stress; promotes apoptosis under stress conditions and this function is independent of Rny1p catalytic activity
YNL006W	LST8	Protein required for the transport of Gap1p; required for the transport of amino acid permease Gap1p from the Golgi to the cell surface; component of the TOR signaling pathway; associates with both Tor1p and Tor2p; contains a WD-repeat
YNL008C	ASI3	Subunit of the inner nuclear membrane Asi ubiquitin ligase complex; Asi complex targets both misfolded proteins of the inner nuclear membrane-associated degradation (INMAD) pathway and regulators of sterol biosynthesis for ubiquitin-mediated degradation; acts with Asi1p and Asi2p to ensure the fidelity of SPS-sensor signaling by targeting latent unprocessed forms of Stp1p and Stp2p, maintaining t…
YNR035C	ARC35	Subunit of the ARP2/3 complex; ARP2/3 is required for the motility and integrity of cortical actin patches; required for cortical localization of calmodulin
YNL009W	IDP3	Peroxisomal NADP-dependent isocitrate dehydrogenase; catalyzes oxidation of isocitrate to alpha-ketoglutarate with the formation of NADP(H+), required for growth on unsaturated fatty acids; IDP3 has a paralog, IDP2, that arose from the whole genome duplication
YNL020C	ARK1	Ser/Thr protein kinase; phosphorylates Pan1p-Sla1p-End3p protein complex subunits, Pan1p and Sla1p; involved in regulation of the cortical actin cytoskeleton and endocytosis; functional overlap with PRK1
YNL029C	KTR5	Putative mannosyltransferase involved in protein glycosylation; member of the KRE2/MNT1 mannosyltransferase family; KTR5 has a paralog, KTR7, that arose from the whole genome duplication
YNL041C	COG6	Component of the conserved oligomeric Golgi complex; a cytosolic tethering complex (Cog1p through Cog8p) that functions in protein trafficking to mediate fusion of transport vesicles to Golgi compartments
YOR115C	TRS33	Core component of TRAPP complexes I, II and IV; transport protein particle (TRAPP) complexes are related multimeric guanine nucleotide-exchange factor for the GTPase Ypt1p, regulating ER-Golgi traffic (TRAPPI), intra-Golgi traffic (TRAPPII), endosome-Golgi traffic (TRAPPII and III) and autophagy (TRAPPIII, and IV); proposed subunit of a novel complex, TRAPPIV, that may function redundantly with T…
YPL140C	MKK2	MAPKK involved in the protein kinase C signaling pathway; involved in control of cell integrity; upon activation by Bck1p phosphorylates downstream target, Slt2p; functionally redundant with Mkk1p; MKK2 has a paralog, MKK1, that arose from the whole genome duplication
YOR149C	SMP3	Alpha 1,2-mannosyltransferase; involved in glycosyl phosphatidyl inositol (GPI) biosynthesis; required for addition of the fourth, side branching mannose to the GPI core structure
YPL147W	PXA1	Subunit of heterodimeric peroxisomal ABC transport complex, with Pxa2p; required for import of long-chain fatty acids into peroxisomes; similar to human adrenoleukodystrophy transporters ABCD1and ABCD2, and ALD-related proteins; mutations in ABCD1 cause X-linked adrenoleukodystrophy (X-ALD), a peroxisomal disorder; human ABCD1 and ABCD2 can each partially complement yeast pxa1 pxa2 double null mu…
YPR133W-A	TOM5	Component of the TOM (translocase of outer membrane) complex; responsible for recognition and initial import of all mitochondrially directed proteins; involved in transfer of precursors from the Tom70p and Tom20p receptors to the Tom40p pore
YPL166W	ATG29	Autophagy-specific protein; required for recruiting other ATG proteins to the pre-autophagosomal structure (PAS); interacts with Atg17p and localizas to the PAS in a manner interdependent with Atg17p and Cis1p; not conserved; relocalizes from nucleus to cytoplasmic foci upon DNA replication stress
YPL176C	TRE1	Transferrin receptor-like protein; plasma membrane protein that binds Bsd2p and regulates ubiquitination and vacuolar degradation of the metal transporter Smf1p; functionally redundant with Tre2p; TRE1 has a paralog, TRE2, that arose from the whole genome duplication
YPL186C	UIP4	Protein that interacts with Ulp1p; a Ubl (ubiquitin-like protein)-specific protease for Smt3p protein conjugates; detected in a phosphorylated state in the mitochondrial outer membrane; also detected in ER and nuclear envelope
YNL046W	YNL046W	Putative protein of unknown function; expression depends on Swi5p; GFP-fusion protein localizes to the endoplasmic reticulum; deletion confers sensitivity to 4-(N-(S-glutathionylacetyl)amino) phenylarsenoxide (GSAO)
YNL047C	SLM2	Phosphoinositide PI4,5P(2) binding protein, forms a complex with Slm1p; acts downstream of Mss4p in a pathway regulating actin cytoskeleton organization in response to stress; TORC2 complex substrate and effector; SLM2 has a paralog, SLM1, that arose from the whole genome duplication
YNL048W	ALG11	Alpha-1,2-mannosyltransferase; catalyzes sequential addition of the two terminal alpha 1,2-mannose residues to the Man5GlcNAc2-PP-dolichol intermediate during asparagine-linked glycosylation in the ER
YNL049C	SFB2	Component of the Sec23p-Sfb2p heterodimer of the COPII vesicle coat; required for cargo selection during vesicle formation in ER to Golgi transport; homologous to Sfb3p; SFB2 has a paralog, SEC24, that arose from the whole genome duplication
YNL054W	VAC7	Integral vacuolar membrane protein; involved in vacuole inheritance and morphology; activates Fab1p kinase activity under basal conditions and also after hyperosmotic shock
YOL002C	IZH2	Plasma membrane receptor for plant antifungal osmotin; involved in zinc ion homeostasis, apoptosis; negatively regulates ZRT1 and other functionally divergent genes through CCCTC promoter motif (IzRE); modulates FET3 activity in iron-independent manner; affects gene expression by influencing balance of competition between Msn2p/Msn4p and Nrg1p/Nrg2p for binding to IzRE; transcription regulated by…
YNL065W	AQR1	Plasma membrane transporter of the major facilitator superfamily; member of the 12-spanner drug:H(+) antiporter DHA1 family; confers resistance to short-chain monocarboxylic acids and quinidine; involved in the excretion of excess amino acids; AQR1 has a paralog, QDR1, that arose from the whole genome duplication; relocalizes from plasma membrane to cytoplasm upon DNA replication stress
YNL084C	END3	EH domain-containing protein involved in endocytosis; actin cytoskeletal organization and cell wall morphogenesis; forms a complex with Sla1p and Pan1p
YOL018C	TLG2	Syntaxin-like t-SNARE; forms a complex with Tlg1p and Vti1p and mediates fusion of endosome-derived vesicles with the late Golgi; required along with VPS45 for an early step of the constitutive CVT pathway; interactions with Vps45 prevents Tlg2p degradation, and facilitates t-SNARE complex formation; homologous to mammalian SNARE protein syntaxin 16 (Sx16)
YNL087W	TCB2	ER protein involved in ER-plasma membrane tethering; one of 6 proteins (Ist2p, Scs2p, Scs22p, Tcb1p, Tcb2p, Tcb3p) that connect ER to plasma membrane (PM) and regulate PM phosphatidylinositol-4-phosphate (PI4P) levels by controlling access of Sac1p phosphatase to its substrate PI4P in the PM; contains 3 calcium and lipid binding domains; mRNA is targeted to bud; TCB2 has a paralog, TCB1, that aro…
YOL019W	TOS7	Protein involved in secretion and cell wall organization; localizes to plasma membrane microdomains called MCCs (membrane compartment occupied by Can1); GFP-fusion protein localizes to the cell periphery and vacuole; Sur7/PalI family transmembrane domain (TMD) containing protein; TOS7 has a paralog, DCV1, that arose from the whole genome duplication
YPL191C	YPL191C	K48-specific deubiquitinating (DUB) enzyme; MINDY family endo-type deubiquitinase that preferentially cleaves long K48-linked polyubiquitin chains between moieties; diploid deletion strain exhibits high budding index; GFP-fusion protein localizes to the cytoplasm endoplasmic reticulum and cell periphery in high-throughput studies; YPL191C has a paralog, YGL082W, that arose from the whole genome d…
YPL195W	APL5	Delta adaptin-like subunit of the clathrin associated protein complex; functions in transport of alkaline phosphatase to the vacuole via the alternate pathway; suppressor of loss of casein kinase 1 function; the clathrin associated protein complex is also known as AP-3
YOR193W	PEX27	Peripheral peroxisomal membrane protein; involved in controlling peroxisome size and number, interacts with Pex25p; PEX27 has a paralog, PEX25, that arose from the whole genome duplication
YPL200W	CSM4	Protein required for accurate chromosome segregation during meiosis; involved in meiotic telomere clustering (bouquet formation) and telomere-led rapid prophase movements; functions with meiosis-specific telomere-binding protein Ndj1p; CSM4 has a paralog, MPS2, that arose from the whole genome duplication
YOR216C	RUD3	Golgi matrix protein; involved in the structural organization of the cis-Golgi; interacts genetically with COG3 and USO1
YPL204W	HRR25	Conserved casein kinase, monopolin subunit; regulates diverse events including vesicular traffic, DNA repair, CVT pathway, cohesion cleavage, attachment of sister kinetochores at meiosis I, exit from meiosis II, and ribosomal subunit biogenesis; binds the RNAPII CTD; phosphorylates COPII coat subunits; interacts with Sit4p phosphatase; antagonizes calcineurin signaling, reducing nuclear accumulat…
YOR219C	STE13	Dipeptidyl aminopeptidase; Golgi integral membrane protein that cleaves on the carboxyl side of repeating -X-Ala- sequences, required for maturation of alpha factor, transcription is induced by a-factor
YPL206C	PGC1	Phosphatidylglycerol phospholipase C; regulates phosphatidylglycerol (PG) accumulation via a phospholipase C-type degradation mechanism; PG levels affect mitochondrial function; contains glycerophosphodiester phosphodiesterase motifs
YPL227C	ALG5	UDP-glucose:dolichyl-phosphate glucosyltransferase; involved in asparagine-linked glycosylation in the endoplasmic reticulum; human ortholog ALG5 can partially complement yeast alg5 mutant
YOR237W	HES1	Protein implicated in the regulation of ergosterol biosynthesis; one of a seven member gene family with a common essential function and non-essential unique functions; similar to human oxysterol binding protein (OSBP); SWAT-GFP and mCherry fusion proteins localize to the bud neck and vacuolar membrane; HES1 has a paralog, KES1, that arose from the whole genome duplication
YOR242C	SSP2	Sporulation specific protein that localizes to the spore wall; required for sporulation at a point after meiosis II and during spore wall formation; expression controlled by a tightly regulated middle-meiotic promoter that is activated by Ndt80p; translation of SSP2 mRNA is delayed, such that the mRNA is present as nuclear divisions are taking place but is not engaged by ribosomes until relativel…
YPL236C	ENV7	Vacuolar membrane protein kinase; negatively regulates membrane fusion; associates with vacuolar membrane through palmitoylation of one or more cysteines in consensus sequence; vacuolar membrane association is essential to its kinase activity; mutant shows defect in CPY processing; ortholog of human serine/threonine kinase 16 (STK16)
YNL093W	YPT53	Stress-induced Rab family GTPase; required for vacuolar protein sorting and endocytosis; involved in ionic stress tolerance; similar to Vps21p and Ypt52p; functional homolog of Vps21p; mammalian Rab5 homolog; YPT53 has a paralog, VPS21, that arose from the whole genome duplication
YOL044W	PEX15	Tail-anchored type II integral peroxisomal membrane protein; required for peroxisome biogenesis; cells lacking Pex15p mislocalize peroxisomal matrix proteins to cytosol; overexpression results in impaired peroxisome assembly
YNL115C	YNL115C	Putative protein of unknown function; green fluorescent protein (GFP)-fusion protein localizes to mitochondria; YNL115C is not an essential gene
YOL047C	LDS2	Protein Involved in spore wall assembly; localizes to lipid droplets found on or outside of the prospore membrane; shares similarity with Lds1p and Rrt8p, and a strain mutant for all 3 genes exhibits reduced dityrosine fluorescence relative to the single mutants; green fluorescent protein (GFP)-fusion protein localizes to the cytoplasm in a punctate pattern
YNL117W	MLS1	Malate synthase, enzyme of the glyoxylate cycle; involved in utilization of non-fermentable carbon sources; expression is subject to carbon catabolite repression; localizes in peroxisomes during growth on oleic acid, otherwise cytosolic; can accept butyryl-CoA as acyl-CoA donor in addition to traditional substrate acetyl-CoA
YOL048C	RRT8	Protein involved in spore wall assembly; shares similarity with Lds1p and Lds2p and a strain mutant for all 3 genes exhibits reduced dityrosine fluorescence relative to the single mutants; identified in a screen for mutants with increased levels of rDNA transcription; green fluorescent protein (GFP)-fusion protein localizes to lipid particles; protein abundance increases in response to DNA replic…
YOL053W	AIM39	Protein of unknown function; null mutant displays elevated frequency of mitochondrial genome loss
YNL142W	MEP2	Ammonium permease involved in regulation of pseudohyphal growth; belongs to Mep-Amt-Rh family of well-conserved ammonium (NH4+) transporters that includes human Rh factors; expression is under the nitrogen catabolite repression regulation; activity is controlled by phospho-silencing; phosphorylation of Mep2 mediated by Npr1; dephosphorylation involves Psr1p and Psr2p
YOR245C	DGA1	Diacylglycerol acyltransferase; catalyzes the terminal step of triacylglycerol (TAG) formation, acylates diacylglycerol using acyl-CoA as an acyl donor; Lro1p and Dga1p can O-acylate ceramides; localized to lipid particles
YOR246C	ENV9	Conserved oxidoreductase involved in lipid droplet morphology; mutant shows defects in CPY processing and vacuolar morphology; required for replication of Brome mosaic virus in S. cerevisiae, a model system for studying replication of positive-strand RNA viruses in their natural hosts; homologus to human RDH12 linked to Leber Congenital Amaurosis
YPL246C	RBD2	Possible rhomboid protease; has similarity to eukaryotic rhomboid proteases including Pcp1p
YPL259C	APM1	Mu1-like medium subunit of the AP-1 complex; binds clathrin; involved in clathrin-dependent Golgi protein sorting; the AP-1 complex is the clathrin-associated protein complex
YPL264C	YPL264C	Endoplasmic reticulum protein of unknown function; physically interacts with Hsp82p; YPL264C is not an essential gene
YOR292C	YOR292C	Putative protein of unknown function; green fluorescent protein (GFP)-fusion protein localizes to the vacuole; YOR292C is not an essential gene
YOR298W	MUM3	Protein of unknown function involved in outer spore wall organization; has similarity to the tafazzins superfamily of acyltransferases
YPR026W	ATH1	Acid trehalase required for utilization of extracellular trehalose; involved in intracellular trehalose degradation during growth recovery after saline stress
YOL081W	IRA2	GTPase-activating protein; negatively regulates RAS by converting it from the GTP- to the GDP-bound inactive form, required for reducing cAMP levels under nutrient limiting conditions; IRA2 has a paralog, IRA1, that arose from the whole genome duplication; defects in human homolog NF1 are associated with neurofibromatosis
YNL149C	PGA2	Essential protein required for maturation of Gas1p and Pho8p; involved in protein trafficking; GFP-fusion protein localizes to the ER and YFP-fusion protein to the nuclear envelope-ER network; null mutants have a cell separation defect
YOL082W	ATG19	Receptor protein for the cytoplasm-to-vacuole targeting (Cvt) pathway; delivers cargo proteins aminopeptidase I (Ape1p) and alpha-mannosidase (Ams1p) to the phagophore assembly site for packaging into Cvt vesicles; interaction with Atg19p during the Cvt pathway requires phosphorylation by Hrr25p
YOL083W	ATG34	Receptor protein involved in selective autophagy during starvation; specifically involved in the transport of cargo protein alpha-mannosidase (Ams1p); Atg19p paralog
YOL092W	YPQ1	Putative vacuolar membrane transporter for cationic amino acids; likely contributes to amino acid homeostasis by exporting cationic amino acids from the vacuole; member of the PQ-loop family, with seven transmembrane domains; similar to mammalian PQLC2 vacuolar transporter; YPQ1 has a paralog, RTC2, that arose from the whole genome duplication
YOL100W	PKH2	Serine/threonine protein kinase; involved in sphingolipid-mediated signaling pathway that controls endocytosis; activates Ypk1p and Ykr2p, components of signaling cascade required for maintenance of cell wall integrity; contains a PH-like domain; redundant with Pkh1p; PKH2 has a paralog, PKH1, that arose from the whole genome duplication
YNL159C	ASI2	Subunit of the inner nuclear membrane Asi ubiquitin ligase complex; the Asi complex targets both misfolded proteins of the inner nuclear membrane-associated degradation (INMAD) pathway and inner for ubiquitin-mediated degradation; acts with Asi1p and Asi3p to ensure the fidelity of SPS-sensor signaling by targeting latent unprocessed forms of Stp1p and Stp2p, maintaining the repressed state of ge…
YOL101C	IZH4	Membrane protein involved in zinc ion homeostasis; member of the four-protein IZH family; expression induced by fatty acids and altered zinc levels; deletion reduces sensitivity to excess zinc; possible role in sterol metabolism; protein increases in abundance and relocalizes from nucleus to ER upon DNA replication stress; IZH4 has a paralog, IZH1, that arose from the whole genome duplication
YOL107W	YOL107W	Putative protein of unknown function; green fluorescent protein (GFP)-fusion protein localizes to the cytoplasm and colocalizes in a punctate pattern with the early golgi/COPI vesicles; YOL107W is not an essential protein
YOR299W	BUD7	Member of the ChAPs family (Chs5p-Arf1p-binding proteins); members include Bch1p, Bch2p, Bud7p, and Chs6p; ChAPs family proteins form the exomer complex with Chs5p to mediate export of specific cargo proteins, including Chs3p, from the Golgi to the plasma membrane; BUD7 has a paralog, BCH1, that arose from the whole genome duplication
YPR029C	APL4	Gamma-adaptin; large subunit of the clathrin-associated protein (AP-1) complex; binds clathrin; involved in vesicle mediated transport
YOR307C	SLY41	Protein involved in ER-to-Golgi transport; packaged into COPII vesicles for trafficking between ER and Golgi
YOR317W	FAA1	Long chain fatty acyl-CoA synthetase; activates fatty acids with a preference for C12:0-C16:0 chain lengths; role in the competitive import of long-chain fatty acids and sphingoid long-chain bases; accounts for most acyl-CoA synthetase activity; localizes to lipid particles and the plasma membrane; role in sphingolipid-to-glycerolipid metabolism; forms ER foci upon replication stress; faa1 faa4 d…
YPR037C	ERV2	Flavin-linked sulfhydryl oxidase localized to the ER lumen; involved in disulfide bond formation within the endoplasmic reticulum (ER)
YPR049C	ATG11	Adapter protein for pexophagy and the Cvt targeting pathway; directs receptor-bound cargo to the phagophore assembly site (PAS) for packaging into vesicles; required for recruiting other proteins to the PAS; recruits Dnm1p to facilitate fission of mitochondria that are destined for removal by mitophagy
YOR321W	PMT3	Protein O-mannosyltransferase; transfers mannose residues from dolichyl phosphate-D-mannose to protein serine/threonine residues; acts in a complex with Pmt5p, can instead interact with Pmt1p in some conditions; antifungal drug target; PMT3 has a paralog, PMT2, that arose from the whole genome duplication
YOR327C	SNC2	Vesicle membrane receptor protein (v-SNARE); involved in the fusion between Golgi-derived secretory vesicles with the plasma membrane; Snc2p levels regulated by Vps45p; member of the synaptobrevin/VAMP family of R-type v-SNARE proteins; SNC2 has a paralog, SNC1, that arose from the whole genome duplication
YPR075C	OPY2	Integral membrane protein that acts as a membrane anchor for Ste50p; involved in the signaling branch of the high-osmolarity glycerol (HOG) pathway and as a regulator of the filamentous growth pathway; overproduction blocks cell cycle arrest in the presence of mating pheromone; relocalizes from vacuole to plasma membrane upon DNA replication stress
YNL181W	PBR1	Putative oxidoreductase; required for cell viability
YOL126C	MDH2	Cytoplasmic malate dehydrogenase; one of three isozymes that catalyze interconversion of malate and oxaloacetate; involved in the glyoxylate cycle and gluconeogenesis during growth on two-carbon compounds; interacts with Pck1p and Fbp1; mutation in human homolog MDH2 causes early-onset severe encephalopathy
YNL192W	CHS1	Chitin synthase I; requires activation from zymogenic form in order to catalyze the transfer of N-acetylglucosamine (GlcNAc) to chitin; required for repairing the chitin septum during cytokinesis; transcription activated by mating factor
YNL194C	YNL194C	Integral membrane protein; required for sporulation and plasma membrane sphingolipid content; similar to SUR7; GFP-fusion protein is induced in response to the DNA-damaging agent MMS; GFP-fusion protein is more abundant at MCCs (membrane compartment occupied by Can1) in the presence of glycerol and oleate; YNL194C has a paralog, FMP45, that arose from the whole genome duplication
YOL138C	RTC1	Subunit of SEACAT, a subcomplex of the SEA complex; Rtc1p, along with Mtc5p and Sea4p, redundantly inhibit the TORC1 inhibitory role of the Iml1p/SEACIT (Iml1p-Npr2p-Npr3p) subcomplex, a GAP for GTPase Gtr1p (EGOC subunit) in response to amino acid limitation, thereby resulting in activation of TORC1 signaling; SEA is a coatomer-related complex that associates dynamically with the vacuole; has N-…
YNL202W	SPS19	Peroxisomal 2,4-dienoyl-CoA reductase; auxiliary enzyme of fatty acid beta-oxidation; homodimeric enzyme required for growth and sporulation on petroselineate medium; expression induced during late sporulation and in the presence of oleate
YOL147C	PEX11	Peroxisomal protein required for medium-chain fatty acid oxidation; also required for peroxisome proliferation, possibly by inducing membrane curvature; localization regulated by phosphorylation; transcription regulated by Adr1p and Pip2p-Oaf1p
YNL214W	PEX17	Membrane peroxin of the peroxisomal importomer complex; complex facilitates the import of peroxisomal matrix proteins; required for peroxisome biogenesis
YOR329C	SCD5	Protein required for normal actin organization and endocytosis; targeting subunit for protein phosphatase type 1; undergoes Crm1p-dependent nuclear-cytoplasmic shuttling; multicopy suppressor of clathrin deficiency
YPR088C	SRP54	Signal recognition particle (SRP) subunit (homolog of mammalian SRP54); contains the signal sequence-binding activity of SRP, interacts with the SRP RNA, and mediates binding of SRP to signal receptor; contains GTPase domain
YPR091C	NVJ2	Lipid-binding ER protein, enriched at nucleus-vacuolar junctions (NVJ); involved in nonvesicular transfer of ceramides from ER to Golgi; may be involved in sterol metabolism or signaling at the NVJ; contains a synaptotagmin-like-mitochondrial-lipid binding protein (SMP) domain; binds phosphatidylinositols and other lipids in a large-scale study; may interact with ribosomes, based on co-purificati…
YHR083W	SAM35	Component of the sorting and assembly machinery (SAM) complex; the SAM (or TOB) complex is located in the mitochondrial outer membrane; the complex binds precursors of beta-barrel proteins and facilitates their insertion into the outer membrane
YPR103W	PRE2	Beta 5 subunit of the 20S proteasome; responsible for the chymotryptic activity of the proteasome
YPR105C	COG4	Essential component of the conserved oligomeric Golgi complex; a cytosolic tethering complex (Cog1p through Cog8p) that functions in protein trafficking to mediate fusion of transport vesicles to Golgi compartments
YOR394W	PAU21	Protein of unknown function; member of the seripauperin multigene family encoded mainly in subtelomeric regions; SWAT-GFP, seamless-GFP and mCherry fusion proteins localize to the cytosol; identical to Pau22p; encodes two proteins that are translated from 2 different start codons
YPR113W	PIS1	Phosphatidylinositol synthase; required for biosynthesis of phosphatidylinositol, which is a precursor for polyphosphoinositides, sphingolipids, and glycolipid anchors for some of the plasma membrane proteins
YOL137W	BSC6	Protein of unknown function with 8 putative transmembrane segments; ORF exhibits genomic organization compatible with a translational readthrough-dependent mode of expression
YNL243W	SLA2	Adaptor protein that links actin to clathrin and endocytosis; involved in membrane cytoskeleton assembly and cell polarization; present in the actin cortical patch of the emerging bud tip; dimer in vivo
YNL257C	SIP3	Putative sterol transfer protein; has a probable role in retrograde transport of sterols from the plasma membrane to the ER; co-localizes to puncta in the cortical ER with Ysp2p; contains GRAM, StART-like (VASt) and two PH-like domains; one of 6 StART-like domain-containing proteins in yeast that may be involved in sterol transfer between intracellular membranes; conserved across eukaryotes; prev…
YNL263C	YIF1	Integral membrane protein; required for the fusion of ER-derived COPII transport vesicles with the Golgi; interacts with Yip1p and Yos1p; localizes to the Golgi, the ER, and COPII vesicles; homolog of human YIPF3
YOR034C	AKR2	Ankyrin repeat-containing protein; member of a family of putative palmitoyltransferases containing an Asp-His-His-Cys-cysteine rich (DHHC-CRD) domain; possibly involved in constitutive endocytosis of Ste3p; AKR2 has a paralog, AKR1, that arose from the whole genome duplication
YOR036W	PEP12	Target membrane receptor (t-SNARE); for vesicular intermediates traveling between the Golgi apparatus and the vacuole; controls entry of biosynthetic, endocytic, and retrograde traffic into the prevacuolar compartment; syntaxin
YPL004C	LSP1	Eisosome core component; eisosomes are large immobile patch structures at the cell cortex associated with endocytosis; phosphorylated on Thr233 upon Pkc1p hyperactivation in a Slt2p MAPK-dependent fashion; null mutants show activation of Pkc1p/Ypk1p stress resistance pathways; member of the BAR domain family
YPR117W	YPR117W	Putative protein of unknown function
YPL010W	RET3	Zeta subunit of the coatomer complex (COPI); COPI coats Golgi-derived transport vesicles; involved in retrograde transport between Golgi and ER
YPR124W	CTR1	High-affinity copper transporter of plasma membrane; mediates nearly all copper uptake under low copper conditions; transcriptionally induced at low copper levels and degraded at high copper levels; protein increases in abundance and relocalizes from nucleus to plasma membrane upon DNA replication stress; human homolog SLC31A1 can complement a yeast ctr1 ctr3 double deletion
YPR128C	ANT1	Peroxisomal adenine nucleotide transporter; involved in beta-oxidation of medium-chain fatty acid; required for peroxisome proliferation
YPR139C	LOA1	Lysophosphatidic acid acyltransferase; involved in triacelglyceride homeostasis and lipid droplet formation; localized to lipid droplets and the ER; specificity for oleoyl-CoA
YPL041C	MRX11	Protein that associates with mitochondrial ribosome; SWAT-GFP and mCherry fusion proteins localize to the mitochondria; involved in maintenance of telomere length
YPR140W	TAZ1	Lyso-phosphatidylcholine acyltransferase; required for normal phospholipid content of mitochondrial membranes; major determinant of the final acyl chain composition of the mitochondrial-specific phospholipid cardiolipin; mutations in human ortholog tafazzin (TAZ) cause Barth syndrome, a rare X-linked disease characterized by skeletal and cardiomyopathy and bouts of cyclic neutropenia; a specific …
YPL050C	MNN9	Subunit of Golgi mannosyltransferase complex; this complex mediates elongation of the polysaccharide mannan backbone; forms a separate complex with Van1p that is also involved in backbone elongation; this complex also contains Anp1p, Mnn10p, Mnn11p, and Hoc1p
YPR147C	YPR147C	Bifunctional triacylglycerol lipase and short chain ester hydrolase; null mutant results in the accumulation of both triacylglycerol and fatty acids derived from neutral lipids and phospholipids as well as an increase in the quantity of lipid droplets; contains an alpha/beta hydrolase domain with a conserved GXSXG lipase motif; localizes to lipid droplets; GFP-fusion protein localizes to the cyto…
YPR149W	NCE102	Protein of unknown function; contains transmembrane domains; involved in secretion of proteins that lack classical secretory signal sequences; component of the detergent-insoluble glycolipid-enriched complexes (DIGs); NCE102 has a paralog, FHN1, that arose from the whole genome duplication
YOR044W	IRC23	Protein of unknown function; green fluorescent protein (GFP)-fusion localizes to the ER; null mutant displays increased levels of spontaneous Rad52p foci; IRC23 has a paralog, BSC2, that arose from the whole genome duplication
YOR059C	LPL1	Phospholipase; contains lipase specific GXSXG motif; maintains lipid droplet (LD) morphology; induced by transcription factor Rpn4p; protein abundance increases in response to DNA replication stress
YNL287W	SEC21	Gamma subunit of coatomer; coatomer is a heptameric protein complex that together with Arf1p forms the COPI coat; involved in ER to Golgi transport of selective cargo
YOR070C	GYP1	Cis-golgi GTPase-activating protein (GAP) for yeast Rabs; the Rab family members are Ypt1p (in vivo) and for Ypt1p, Sec4p, Ypt7p, and Ypt51p (in vitro); involved in vesicle docking and fusion; interacts with autophagosome component Atg8p
YNL297C	MON2	Protein with a role in endocytosis and vacuole integrity; peripheral membrane protein; interacts with and negatively regulates Arl1p; localizes to the endosome; member of the Sec7p family of proteins
YOR034C-A	YOR034C-A	Putative protein of unknown function; identified by expression profiling and mass spectrometry
YOR081C	TGL5	Bifunctional triacylglycerol lipase and LPA acyltransferase; lipid particle-localized triacylglycerol (TAG) lipase involved in triacylglycerol mobilization; catalyzes acylation of lysophosphatidic acid (LPA); potential Cdc28p substrate; TGL5 has a paralog, TGL4, that arose from the whole genome duplication
YPR159W	KRE6	Glucosyl hydrolase required for Î²1,6-glucan biosynthesis; type II integral membrane protein that localizes to ER, plasma membrane, sites of polarized growth and secretory vesicles; functionally redundant with Skn1p; KRE6 has a paralog, SKN1, that arose from the whole genome duplication
YPR173C	VPS4	AAA-ATPase involved in multivesicular body (MVB) protein sorting; ATP-bound Vps4p localizes to endosomes and catalyzes ESCRT-III disassembly and membrane release; ATPase activity is activated by Vta1p; regulates cellular sterol metabolism
YPR181C	SEC23	GTPase-activating protein, stimulates the GTPase activity of Sar1p; component of the Sec23p-Sec24p heterodimer of the COPII vesicle coat, involved in ER to Golgi transport; substrate of Ubp3/Bre5 complex; ubiquitylated by Ub-ligase Rsp5p; proteasome-mediated degradation of Sec23p is regulated by Cdc48p
YPL084W	BRO1	Cytoplasmic class E vacuolar protein sorting (VPS) factor; coordinates protein sorting and deubiquitination in the multivesicular body (MVB) pathway by recruiting Doa4p to endosomes
YPR194C	OPT2	Oligopeptide transporter; localized to peroxisomes and affects glutathione redox homeostasis; also localizes to the plasma membrane (PM) and to the late Golgi, and has a role in maintenance of lipid asymmetry between the inner and outer leaflets of the PM; member of the OPT family, with potential orthologs in S. pombe and C. albicans; also plays a role in formation of mature vacuoles and in polar…
YPL096C-A	ERI1	Endoplasmic reticulum membrane protein that binds and inhibits Ras2p; binds to and inhibits GTP-bound Ras2p at the endoplasmic reticulum (ER); component of the GPI-GnT complex which catalyzes the first step in GPI-anchor biosynthesis; probable homolog of mammalian PIG-Y protein
YPR201W	ARR3	Plasma membrane metalloid/H+ antiporter; member of bile/arsenite/riboflavin transporter (BART) superfamily; transports arsenite and antimonite; required for resistance to arsenic compounds; transcription is activated by Arr1p in the presence of arsenite; protein displays 10 transmembrane segments with cytoplasmically oriented N- and C-terminal domains
YLR453C	RIF2	Protein that binds to the Rap1p C-terminus; acts synergistically with Rif1p to help control telomere length and establish telomeric silencing; deletion results in telomere elongation; RIF2 has a paralog, ORC4, that arose from the whole genome duplication
YOL051W	GAL11	Subunit of the RNA polymerase II mediator complex; associates with core polymerase subunits to form the RNA polymerase II holoenzyme; affects transcription by acting as target of activators and repressors; forms part of the tail domain of mediator
YBL104C	SEA4	Subunit of SEACAT, a subcomplex of the SEA complex; Sea4p, along with Rtc1p and Mtc5p, redundantly inhibit the TORC1 inhibitory role of the Iml1p/SEACIT (Iml1p-Npr2p-Npr3p) subcomplex, a GAP for GTPase Gtr1p (EGOC subunit) in response to amino acid limitation, thereby resulting in activation of TORC1 signaling; SEA is a coatomer-related complex that associates dynamically with the vacuole; contai…
YBL049W	MOH1	Protein of unknown function, essential for stationary phase survival; not required for growth on nonfermentable carbon sources; possibly linked with vacuolar transport
YLR105C	SEN2	Subunit of the tRNA splicing endonuclease; tRNA splicing endonuclease (Sen complex) is composed of Sen2p, Sen15p, Sen34p, and Sen54p; Sen complex also cleaves the CBP1 mRNA at the mitochondrial surface; Sen2p contains the active site for tRNA 5' splice site cleavage and has similarity to Sen34p and to Archaeal tRNA splicing endonuclease;
YDR068W	DOS2	Protein of unknown function; green fluorescent protein (GFP)-fusion protein localizes to the cytoplasm
YAL064C-A	TDA8	Putative protein of unknown function; null mutant is sensitive to expression of the top1-T722A allele; not an essential gene
YNL173C	MDG1	Plasma membrane protein; involved in G-protein mediated pheromone signaling pathway; overproduction suppresses bem1 mutations; MDG1 has a paralog, CRP1, that arose from the whole genome duplication
YMR233W	TRI1	Non-essential sumoylated protein of unknown function; similar to components of human SWI/SNF complex including SMRD3; green fluorescent protein (GFP)-fusion protein localizes to the cytoplasm, nucleus and nucleolus; TRI1 has a paralog, UAF30, that arose from the whole genome duplication
YJL201W	ECM25	Non-essential protein of unknown function; promoter contains a consensus binding sequence for factor Abf1p
YDL200C	MGT1	DNA repair methyltransferase (6-O-methylguanine-DNA methylase); involved in protection against DNA alkylation damage
YJR155W	AAD10	Putative aryl-alcohol dehydrogenase; similar to P. chrysosporium aryl-alcohol dehydrogenase; mutational analysis has not yet revealed a physiological role; members of the AAD gene family comprise three pairs (AAD3 + AAD15, AAD6/AAD16 + AAD4, AAD10 + AAD14) whose two genes are more related to one another than to other members of the family
YOR284W	HUA2	Cytoplasmic protein of unknown function; computational analysis of large-scale protein-protein interaction data suggests a possible role in actin patch assembly
YLR210W	CLB4	B-type cyclin involved in cell cycle progression; activates Cdc28p to promote the G2/M transition; may be involved in DNA replication and spindle assembly; accumulates during S phase and G2, then targeted for ubiquitin-mediated degradation; CLB4 has a paralog, CLB3, that arose from the whole genome duplication
YBR211C	AME1	Essential kinetochore protein associated with microtubules and SPBs; component of the kinetochore sub-complex COMA (Ctf19p, Okp1p, Mcm21p, Ame1p); involved in spindle checkpoint maintenance; orthologous to human centromere constitutive-associated network (CCAN) subunit CENP-U and fission yeast Mis17; relative distribution to the nucleus increases upon DNA replication stress
YGR229C	SMI1	Protein involved in the regulation of cell wall synthesis; proposed to be involved in coordinating cell cycle progression with cell wall integrity
YOL148C	SPT20	Subunit of the SAGA transcriptional regulatory complex; involved in maintaining the integrity of the complex; mutant displays reduced transcription elongation in the G-less-based run-on (GLRO) assay
YER114C	BOI2	Protein involved in polar growth; functionally redundant with Boi1p; required for fusion of secretory vesicles with plasma membrane at sites of polarized growth and for inhibition of membrane abscission until the end of cytokinesis; interacts with bud-emergence protein Bem1p; contains an SH3 (src homology 3) domain and a PH (pleckstrin homology) domain; relocalizes from bud neck to cytoplasm upon…
YLL033W	IRC19	Protein of unknown function; YLL033W is not an essential gene but mutant is defective in spore formation; null mutant displays increased levels of spontaneous Rad52p foci
YLL063C	AYT1	Acetyltransferase; catalyzes trichothecene 3-O-acetylation, suggesting a possible role in trichothecene biosynthesis
YMR230W-A	YMR230W-A	Putative protein of unknown function
YPL269W	KAR9	Spindle positioning factor; orients astral microtubules, connecting them to actin cables at the cortex with Bim1p and Myo2, resulting in proper spindle positioning; targeted for StuBL-dependent degradation at kinetochores by Slx5p-Slx8p, ensuring chromosome transmission fidelity and correct spindle positioning; role in karyogamy; localizes to the shmoo tip, the growing bud-tip, the nucleus, the k…
YFL047W	RGD2	GTPase-activating protein (RhoGAP) for Cdc42p and Rho5p; relocalizes from bud neck to cytoplasm upon DNA replication stress
YLR045C	STU2	Microtubule polymerase of the XMAP215/Dis1 family; required for elongation of mitotic spindle during anaphase, as well as for spindle orientation and metaphase chromosome alignment; stabilizes or destabilizes kinetochore-microtubule attachment depending on kinetochore tension; interacts with spindle pole body component Spc72p; metazoan ch-TOG/XMAP215 family member
YLR015W	BRE2	Subunit of COMPASS (Set1C) complex; COMPASS methylates Lys4 of histone H3 and functions in silencing at telomeres; has a C-terminal Sdc1 Dpy-30 Interaction (SDI) domain that mediates binding to Sdc1p; similar to trithorax-group protein ASH2L
YDR104C	SPO71	Meiosis-specific protein required for prospore membrane morphogenesis; localizes to the prospore membrane (PSM) during sporulation; required for PSM elongation and closure; genetically antagonistic to SPO1; recruits Vps13p to the PSM during sporulation; interacts and functions cooperatively with Spo73p; mutants have defects in the PSM, aberrant spore wall formation and reduced PtdIns-phosphate po…
YLR381W	CTF3	Outer kinetochore protein that forms a complex with Mcm16p and Mcm22p; may bind the kinetochore to spindle microtubules; required for the spindle assembly checkpoint; orthologous to human centromere constitutive-associated network (CCAN) subunit CENP-I and fission yeast mis6
YGL061C	DUO1	Essential subunit of the Dam1 complex (aka DASH complex); cooperates with Dam1p and Pse1p to connect the DASH complex with microtubules (MT); couples kinetochores to the force produced by MT depolymerization thereby aiding in chromosome segregation; is transferred to the kinetochore prior to mitosis
YBR234C	ARC40	Subunit of the ARP2/3 complex; ARP2/3 is required for the motility and integrity of cortical actin patches
YNL097C-B	YNL097C-B	Putative protein of unknown function
YIR010W	DSN1	Essential component of the outer kinetochore MIND complex; joins kinetochore subunits contacting DNA to those contacting microtubules; phosphorylation promotes interaction between outer and inner kinetochore proteins; kinetochore receptor for monopolin, via interaction with Csm1p; essential for both meiotic and mitotic chromosome segregation; MIND complex consists of Mtw1p, Nnf1p, Nsl1p and Dsn1p…
YOL019W-A	YOL019W-A	Protein of unknown function; identified by gene-trapping, microarray-based expression analysis, and genome-wide homology searching
YPL115C	BEM3	Rho GTPase activating protein (RhoGAP); involved in control of the cytoskeleton organization; targets the essential Rho-GTPase Cdc42p, which controls establishment and maintenance of cell polarity, including bud-site assembly
YLR319C	BUD6	Actin- and formin-interacting protein; nucleation-promoting factor (NPF) for Bni1p and Bnr1p during actin cable assembly and organization; enhances Bnr1p-mediated actin nucleation, alleviating Hof1p inhibition through competitive binding; interacts with Bni1p via a C-terminal triple helical coiled-coil domain; role in polarized cell growth; isolated as a bipolar budding mutant; localizes to the p…
YJR030C	RBH2	Putative protein of unknown function; expression repressed in carbon limited vs carbon replete chemostat cultures; non-essential gene; contains a PH-like domain; RBH2 has a paralog, RBH1, that arose from the whole genome duplication
YNL146C-A	YNL146C-A	Putative protein of unknown function
YPR131C	NAT3	Catalytic subunit of the NatB N-terminal acetyltransferase; NatB catalyzes acetylation of the amino-terminal methionine residues of all proteins beginning with Met-Asp or Met-Glu and of some proteins beginning with Met-Asn or Met-Met
YBR154C	RPB5	RNA polymerase subunit ABC27; common to RNA polymerases I, II, and III; contacts DNA and affects transactivation
YDR179W-A	NVJ3	Protein with a potential role in tethering ER and vacuoles; localizes to nucleus-vacuole junctions in an Mdm1p-dependent manner; contains a lipid-binding PXA domain
YDR034C	LYS14	Transcriptional activator involved in regulating lysine biosynthesis; involved in the regulation of genes of the lysine biosynthesis pathway; requires 2-aminoadipate semialdehyde as co-inducer
YHR201C	PPX1	Exopolyphosphatase; hydrolyzes inorganic polyphosphate (poly P) into Pi residues; located in the cytosol, plasma membrane, and mitochondrial matrix
YER016W	BIM1	Microtubule plus end-tracking protein; forms a complex with Kar9p that makes up the cortical microtubule capture site and delays the exit from mitosis when the spindle is oriented abnormally; homolog of human end binding protein 1 (EB1)
YER190W	YRF1-2	Helicase encoded by the Y' element of subtelomeric regions; highly expressed in the mutants lacking the telomerase component TLC1; potentially phosphorylated by Cdc28p; induced by treatment with 8-methoxypsoralen and UVA irradiation
YOR042W	CUE5	Ubiquitin-binding protein; functions as ubiquitin-Atg8p adaptor in ubiquitin-dependent autophagy; serves as proteaphagy receptor for inactivated 26S proteasomes; contains CUE domain that binds ubiquitin, which may facilitate intramolecular monoubiquitination; CUE5 has a paralog, DON1, that arose from the whole genome duplication; human TOLLIP is a functional CUE-domain homolog, can complement yea…
YJL118W	YJL118W	Protein of unknown function; may interact with ribosomes, based on co-purification experiments; YJL118W is a non-essential gene; deletion enhances the toxicity of heterologously expressed human alpha-synuclein
YER115C	SPR6	Protein of unknown function; expressed during sporulation; not required for sporulation, but gene exhibits genetic interactions with other genes required for sporulation
YGL127C	SOH1	Subunit of the RNA polymerase II mediator complex; associates with core polymerase subunits to form the RNA polymerase II holoenzyme; involved in telomere maintenance; conserved with other metazoan MED31 subunits
YBL096C	YBL096C	Non-essential protein of unknown function
YNL077W	APJ1	Hsp40 chaperone with a role in SUMO-mediated protein degradation; works in concert with Hsp70 and Hsp110 (Sse1p) to promote disaggregation of intranuclear protein inclusions; competes with Hsp104 in disaggregation, supporting turnover instead of refolding; member of DnaJ-like family, conserved across eukaryotes; overexpression interferes with propagation of the [Psi+] prion; forms nuclear foci up…
YBR223C	TDP1	Tyrosyl-DNA phosphodiesterase I; hydrolyzes 3' and 5'-phosphotyrosyl bonds; involved in the repair of DNA lesions created by topo I and topo II; mutations in the human homolog, TDP1, result in the a neurodegenerative disease, spinocerebellar ataxia with axonal neuropathy (SCAN1); yeast cells and human rhabdomyosarcoma lines that overexpress TDP1 both exhibit elevated dosage chromosomal instabilit…
YPL167C	REV3	Catalytic subunit of DNA polymerase zeta; involved in translesion synthesis during post-replication repair; required for mutagenesis induced by DNA damage; involved in double-strand break repair; may be involved in meiosis; forms a complex with Rev7p, Pol31p and Pol32p
YDR016C	DAD1	Essential subunit of the Dam1 complex (aka DASH complex); complex couples kinetochores to the force produced by MT depolymerization thereby aiding in chromosome segregation; is transferred to the kinetochore prior to mitosis
YLR272C	YCS4	Subunit of the condensin complex; required for establishment and maintenance of chromosome condensation, chromosome segregation, chromatin binding of condensin, tRNA gene clustering at the nucleolus, and silencing at the mating type locus; required for replication slow zone (RSZ) breakage following Mec1p inactivation
YNL204C	SPS18	Protein of unknown function, contains a putative zinc-binding domain; expressed during sporulation; SPS18 has a paralog, GCS1, that arose from the whole genome duplication
YDL159W-A	YDL159W-A	Putative protein of unknown function; identified by sequence comparison with hemiascomycetous yeast species
YDR075W	PPH3	Catalytic subunit of protein phosphatase PP4 complex; Pph3p and Psy2p form active complex, Psy4p may provide substrate specificity; regulates recovery from the DNA damage checkpoint, the gene conversion- and single-strand annealing-mediated pathways of meiotic double-strand break repair and efficient Non-Homologous End-Joining (NHEJ) pathway; involved in activation of Gln3p to alleviate nitrogen …
YOR181W	LAS17	Actin assembly factor; C-terminal WCA domain activates Arp2/3 complex-mediated nucleation of branched actin filaments, polyproline domain nucleates actin filaments independent of Arp2/3; mutants are defective in endocytosis, bud site selection, cytokinesis; human homolog WAS (Wiskott-Aldrich Syndrome) implicated in severe immunodeficiency; human WAS complements yeast null mutant, but only in pres…
YDR082W	STN1	Telomere end-binding and capping protein; plays a key role with Pol12p in linking telomerase action with completion of lagging strand synthesis, and in a regulatory step required for telomere capping; similar to human Stn1
YDR501W	PLM2	Putative transcription factor, contains Forkhead Associated domain; found associated with chromatin; target of SBF transcription factor; induced in response to DNA damaging agents and deletion of telomerase; PLM2 has a paralog, TOS4, that arose from the whole genome duplication
YBL014C	RRN6	Component of the core factor (CF) rDNA transcription factor complex; CF is required for transcription of 35S rRNA genes by RNA polymerase I and is composed of Rrn6p, Rrn7p, and Rrn11p
YFR025C	HIS2	Histidinolphosphatase; catalyzes the eighth step in histidine biosynthesis; mutations cause histidine auxotrophy and sensitivity to Cu, Co, and Ni salts; transcription is regulated by general amino acid control
YHL045W	YHL045W	Putative protein of unknown function; not an essential gene
YGL079W	KXD1	Subunit of the BLOC-1 complex involved in endosomal maturation; null mutant is sensitive to drug inducing secretion of vacuolar cargo; GFP-fusion protein localizes to the endosome
YOR069W	VPS5	Nexin-1 homolog; required for localizing membrane proteins from a prevacuolar/late endosomal compartment back to late Golgi; structural component of retromer membrane coat complex; forms a retromer subcomplex with Vps17p; required for recruiting the retromer complex to the endosome membranes; VPS5 has a paralog, YKR078W, that arose from the whole genome duplication
YER078W-A	YER078W-A	Putative protein of unknown function; identified by fungal homology and RT-PCR
YHR052W	CIC1	Essential protein that interacts with proteasome components; has a potential role in proteasome substrate specificity; also copurifies with 66S pre-ribosomal particles
YOR283W	YOR283W	Phosphatase with a broad substrate specificity; has some similarity to GPM1/YKL152C, a phosphoglycerate mutase; YOR283W is not an essential gene
YPR089W	YPR089W	Protein of unknown function; exhibits genetic interaction with ERG11 and protein-protein interaction with Hsp82p
YDL116W	NUP84	Subunit of the Nup84p subcomplex of the nuclear pore complex (NPC); contributes to nucleocytoplasmic transport and NPC biogenesis; also plays roles in several processes that may require localization of genes or chromosomes at the nuclear periphery, including double-strand break repair, transcription and chromatin silencing; homologous to human NUP107
YNR004W	SWM2	Protein with a role in snRNA and snoRNA cap trimethylation; interacts with Tgs1p and shows similar phenotypes; required for trimethylation of the caps of spliceosomal snRNAs and the U3 snoRNA, and for efficient 3' end processing of U3 snoRNA; may act as a specificity factor for Tgs1p
YOR221C	MCT1	Predicted malonyl-CoA:ACP transferase; putative component of a type-II mitochondrial fatty acid synthase that produces intermediates for phospholipid remodeling
YMR085W	YMR085W	Putative protein of unknown function; YMR085W and adjacent ORF YMR084W are merged in related strains, and together are paralogous to glutamine-fructose-6-phosphate amidotransferase GFA1
YJL053W	PEP8	Vacuolar protein component of the retromer; forms part of the multimeric membrane-associated retromer complex involved in vacuolar protein sorting along with Vps35p, Vps29p, Vps17p, and Vps5p; essential for endosome-to-Golgi retrograde protein transport; interacts with Ypt7p; protein abundance increases in response to DNA replication stress
YCL039W	GID7	Subunit of GID Complex that binds directly to central component Vid30p; GID complex is involved in proteasome-dependent catabolite inactivation of fructose-1,6-bisphosphatase; Gid7p contains six WD40 repeats; computational analysis suggests that Gid7p and Moh1p have similar functions
YBR076W	ECM8	Non-essential protein of unknown function
YIL054W	YIL054W	Protein of unknown function; expressed at both mRNA and protein levels
YLR106C	REA1	Huge dynein-related AAA-type ATPase (midasin); forms extended pre-60S particle with the Rix1 complex; involved with interaction partners Rsa4p and Ytm1p, in the ATP-dependent remodeling of the pre-60S particle at successive maturation steps during ribosomal biogenesis; involved in the removal of biogenesis factors including GTPase Nog2p prior to nuclear export; contains a hexameric AAA-motor head…
YOL036W	YOL036W	Protein of unknown function; potential Cdc28p substrate; YOL036W has a paralog, YIR016W, that arose from the whole genome duplication
YCL051W	LRE1	Protein involved in control of cell wall structure and stress response; direct inhibitor of the nuclear Dbf2 related (NDR) kinase Cbk1p-Mob2p; overproduction confers resistance to cell-wall degrading enzymes; exhibits genetic interactions with genes involved in the cell wall integrity pathway; LRE1 has a paralog, HLR1, that arose from the whole genome duplication
YLR394W	CST9	SUMO E3 ligase; required for synaptonemal complex formation; localizes to synapsis initiation sites on meiotic chromosomes; associates with centromeres early in meiosis, then with chromosome axes and finally with double-strand break sites that are engaged in repair by crossovers; potential Cdc28p substrate
YOR373W	NUD1	Mitotic exit network (MEN) scaffold protein; core component of the SPB outer plaque that functions in astral microtubule organization via Spc72p; scaffold for recruitment of MEN components, such as Cdc15p, Tem1p and the Bfa1p-Bub2p checkpoint complex; phosphorylation by Cdc15p creates a Dbf2p-Mob1p phospho-docking site enabling Cdc15p-dependent complex activation and mitotic exit; acts through th…
YLR457C	NBP1	Spindle pole body (SPB) component; required for the insertion of the duplication plaque into the nuclear membrane during SPB duplication; essential for bipolar spindle formation; component of the Mps2p-Bbp1p complex; NBP1 has a paralog, YPR174C, that arose from the whole genome duplication
YPL267W	ACM1	Pseudosubstrate inhibitor of the APC/C; suppresses APC/C [Cdh1]-mediated proteolysis of mitotic cyclins; associates with Cdh1p, Bmh1p and Bmh2p; cell cycle regulated protein; the anaphase-promoting complex/cyclosome is also known as APC/C
YGL134W	PCL10	Pho85p cyclin; recruits, activates, and targets Pho85p cyclin-dependent protein kinase to its substrate; PCL10 has a paralog, PCL8, that arose from the whole genome duplication
YAL013W	DEP1	Component of the Rpd3L histone deacetylase complex; required for diauxic shift-induced histone H2B deposition onto rDNA genes; transcriptional modulator involved in regulation of structural phospholipid biosynthesis genes and metabolically unrelated genes, as well as maintenance of telomeres, mating efficiency, and sporulation
YNR012W	URK1	Uridine/cytidine kinase; component of the pyrimidine ribonucleotide salvage pathway that converts uridine into UMP and cytidine into CMP; involved in the pyrimidine deoxyribonucleotide salvage pathway, converting deoxycytidine into dCMP
YPR119W	CLB2	B-type cyclin involved in cell cycle progression; also involved in response to DNA damage; activates Cdc28p to promote the transition from G2 to M phase; accumulates during G2 and M, then targeted via a destruction box motif for ubiquitin-mediated degradation by the proteasome; CLB2 has a paralog, CLB1, that arose from the whole genome duplication
YKR095W	MLP1	Myosin-like protein associated with the nuclear envelope; nuclear basket protein that connects the nuclear pore complex with the nuclear interior; involved with Tel1p in telomere length control; involved with Pml1p and Pml39p in nuclear retention of unspliced mRNAs; MLP1 has a paralog, MLP2, that arose from the whole genome duplication
YIL092W	YIL092W	Putative protein of unknown function; green fluorescent protein (GFP)-fusion protein localizes to the cytoplasm and to the nucleus
YFR015C	GSY1	Glycogen synthase; expression induced by glucose limitation, nitrogen starvation, environmental stress, and entry into stationary phase; GSY1 has a paralog, GSY2, that arose from the whole genome duplication; relocalizes from nucleus to cytoplasmic foci upon DNA replication stress
YOL072W	THP1	Nuclear pore-associated protein; component of TREX-2 complex (Sac3p-Thp1p-Sus1p-Cdc31p) involved in transcription elongation and mRNA export from the nucleus; involved in post-transcriptional tethering of active genes to the nuclear periphery and to non-nascent mRNP; contains a PAM domain implicated in protein-protein binding
YLR127C	APC2	Subunit of the Anaphase-Promoting Complex/Cyclosome (APC/C); which is a ubiquitin-protein ligase required for degradation of anaphase inhibitors, including mitotic cyclins, during the metaphase/anaphase transition; component of the catalytic core of the APC/C; has similarity to cullin Cdc53p
YBR297W	MAL33	MAL-activator protein; part of complex locus MAL3; nonfunctional in genomic reference strain S288C
YCR106W	RDS1	Putative zinc cluster transcription factor; involved in conferring resistance to cycloheximide
YNL138W	SRV2	CAP (cyclase-associated protein); N-terminus binds adenylate cyclase and facilitates activation by RAS; N-terminus forms novel hexameric star-shaped shuriken structures that directly catalyze cofilin-mediated severing of actin filaments; C-terminus binds and recycles cofilin bound, ADP-actin monomers, facilitating regulation of actin dynamics and cell morphogenesis; N- and C-termini can function …
YAL064W	YAL064W	Protein of unknown function; may interact with ribosomes, based on co-purification experiments
YGR178C	PBP1	Component of glucose deprivation induced stress granules; involved in P-body-dependent granule assembly; regulates TORC1 signaling and autophagy; interacts with Pab1p to regulate mRNA polyadenylation; interacts with Mkt1p to regulate HO translation; protein increases in abundance and relative distribution to the nucleus increases upon DNA replication stress; similar to human ataxin-2
YBR260C	RGD1	GTPase-activating protein (RhoGAP) for Rho3p and Rho4p; involved in repolarization of actin cytoskeleton during adaptation to heat shock stress; phosphorylated by Pkc1p
YKL052C	ASK1	Essential subunit of the Dam1 complex (aka DASH complex); couples kinetochores to the force produced by MT depolymerization thereby aiding in chromosome segregation; phosphorylated during the cell cycle by cyclin-dependent kinases; sumoylated in an Mms21p-dependent manner; protein abundance increases in response to DNA replication stress
YOL077W-A	ATP19	Subunit k of the mitochondrial F1F0 ATP synthase; F1F0 ATP synthase is a large, evolutionarily conserved enzyme complex required for ATP synthesis; associated only with the dimeric form of ATP synthase
YBR175W	SWD3	Essential subunit of the COMPASS (Set1C) complex; COMPASS methylates histone H3 on lysine 4 and is required in transcriptional silencing near telomeres; WD40 beta propeller superfamily member and ortholog of mammalian WDR5
YDR383C	NKP1	Central kinetochore protein and subunit of the Ctf19 complex; mutants have elevated rates of chromosome loss; orthologous to fission yeast kinetochore protein fta4
YDR317W	HIM1	Protein of unknown function involved in DNA repair
YER084W	YER084W	Protein of unknown function; expressed at both mRNA and protein levels
YOR275C	RIM20	Protein involved in proteolytic activation of Rim101p; part of response to alkaline pH; PalA/AIP1/Alix family member; interaction with the ESCRT-III subunit Snf7p suggests a relationship between pH response and multivesicular body formation
YGL172W	NUP49	FG-nucleoporin component of central core of the nuclear pore complex; contributes directly to nucleocytoplasmic transport and maintenance of the nuclear pore complex (NPC) permeability barrier; found in stable complex with Nic96p and two other FG-nucleoproteins (Nsp1p and Nup57p)
YDR439W	LRS4	Nucleolar protein that forms a complex with Csm1p; and then Mam1p at kinetochores during meiosis I to mediate accurate homolog segregation; required for condensin recruitment to the replication fork barrier site and rDNA repeat segregation
YLR320W	MMS22	Subunit of E3 ubiquitin ligase complex involved in replication repair; stabilizes protein components of replication fork, such as fork-pausing complex and leading strand polymerase, preventing fork collapse and promoting efficient recovery during replication stress; Rtt101p-Mms22p ligase associates with replisome complex during S phase via Ctf4p; required for accurate meiotic chromosome segregati…
YOL067C	RTG1	Transcription factor (bHLH) involved in interorganelle communication; contributes to communication between mitochondria, peroxisomes, and nucleus; target of Hog1p; activated in stochastic pulses of nuclear localization
YDR145W	TAF12	Subunit (61/68 kDa) of TFIID and SAGA complexes; involved in RNA polymerase II transcription initiation and in chromatin modification, similar to histone H2A; overexpression of the human ortholog, TAF12, an oncogene involved in the formation of choroid plexus carcinomas, results in dosage chromosomal instability (dCIN) in a human cell line similar to the dCIN observed in yeast overexpressors
YJR132W	NMD5	Karyopherin; a carrier protein involved in nuclear import of proteins; importin beta homolog
YML092C	PRE8	Alpha 2 subunit of the 20S proteasome
YOR006C	TSR3	Protein required for 20S pre-rRNA processing; involved in processing of the 20S pre-rRNA at site D to generate mature 18S rRNA; green fluorescent protein (GFP)-fusion protein localizes to both the cytoplasm and the nucleus; relative distribution to the nucleus increases upon DNA replication stress
YGL238W	CSE1	Nuclear envelope protein that acts as a recycling factor; mediates the nuclear export of Srp1p (importin alpha) back to the cytoplasm after its import substrates have been released into the nucleoplasm, thereby allowing the participation of Srp1p in multiple rounds of nuclear import; required for accurate chromosome segregation; homolog of metazoan CAS and human CSE1L, overexpression of which is …
YLR263W	RED1	Protein component of the synaptonemal complex axial elements; involved in chromosome segregation during the first meiotic division; critical for coupling checkpoint signaling to SC formation; promotes interhomolog recombination by phosphorylating Hop1p; also interacts with Mec3p and Ddc1p
YJR141W	IPA1	Protein implicated in pre-mRNA processing and proteasomal degradation; interacts physically and genetically with mRNA cleavage and polyadenylation factors; mutant is impaired in pre-mRNA cleavage and polyadenylation; associates with several Ub-conjugating enzymes and alters Ub-mediated proteasome activity; localizes to both the nucleus and cytosol; contains a HECT_2 domain; homologous to human ub…
YIL024C	YIL024C	Putative protein of unknown function; non-essential gene; expression directly regulated by the metabolic and meiotic transcriptional regulator Ume6p
YOR156C	NFI1	SUMO E3 ligase; catalyzes sumoylation of Yku70p/80p and Sir4p promoting telomere anchoring to the nuclear envelope and regulating telomerase activity; DNA-bound form catalyzes a DNA-damaged triggered sumoylation wave resulting in multisite modification of several DNA repair proteins, enhancing interactions between these proteins and accelerating repair; sumoylates Cse4p, a prerequisite for STUbL-…
YBL097W	BRN1	Subunit of the condensin complex; required for chromosome condensation and for clustering of tRNA genes at the nucleolus; may influence multiple aspects of chromosome transmission
YNL161W	CBK1	Serine/threonine protein kinase of the the RAM signaling network; Ndr/LATS family member; binds regulatory subunit Mob2p; involved in regulation of cellular morphogenesis, polarized growth, and septum destruction; phosphorylation by Cbk1p regulates localization and activity of Ace2p transcription factor and Ssd1p translational repressor; Cbk1p activity is regulated by both phosphorylation and spe…
YJR099W	YUH1	Ubiquitin C-terminal hydrolase; cleaves ubiquitin-protein fusions to generate monomeric ubiquitin; hydrolyzes the peptide bond at the C-terminus of ubiquitin; also the major processing enzyme for the ubiquitin-like protein Rub1p
YBR138C	YBR138C	Cytoplasmic protein of unknown function; APCC(Cdh1) substrate; potentially phosphorylated by Cdc28p; YBR138C is not an essential gene
YER128W	VFA1	Protein that interacts with Vps4p and has a role in vacuolar sorting; stimulates the ATPase activity of Vps4; localizes to endosomes in a Vps4-dependent manner; overexpression causes canavanine sensitivity and confers a partial class D vacuole morphology
YPR054W	SMK1	Middle sporulation-specific mitogen-activated protein kinase (MAPK); required for prospore membrane development and the production of outer spore wall layers; negatively regulates activity of the glucan synthase subunit Gsc2p; activated by Cak1p-mediated phosphorylation of threonine (T207) in the activation loop during meiosis I followed by Ssp2p-promoted autophosphorylation of tyrosine (T209) du…
YCR100C	EMA35	Protein involved in protein sorting; involved in targeting mitochondrial membrane proteins to mitochondrial translocation system; mutation causes respiration defects
YDR363W-A	SEM1	19S proteasome regulatory particle lid subcomplex component; role in Ub-dependent proteolysis and proteasome stability; involved in TREX-2 mediated mRNA export, and in the prevention of transcription-associated genome instability; ubiquitinated by Nedd4-like E3-ligase, Rsp5p; human ortholog DSS1, a BRCA1 binding protein implicated in cancer, complements the yeast null; drives trinucleotide repeat…
YMR080C	NAM7	ATP-dependent RNA helicase of the SFI superfamily; involved in nonsense mediated mRNA decay; required for efficient translation termination at nonsense codons and targeting of NMD substrates to P-bodies; binds to the small ribosomal subunit via an interaction with Rps26; forms cytoplasmic foci upon DNA replication stress
YGL086W	MAD1	Coiled-coil protein involved in spindle-assembly checkpoint; required for inhibition of karyopherin/importin Pse1p (aka Kap121p) upon spindle assembly checkpoint arrest; phosphorylated by Mps1p upon checkpoint activation which leads to inhibition of anaphase promoting complex activity; forms a complex with Mad2p; gene dosage imbalance between MAD1 and MAD2 leads to chromosome instability
YLR370C	ARC18	Subunit of the ARP2/3 complex; ARP2/3 is required for the motility and integrity of cortical actin patches
YGL063W	PUS2	Mitochondrial tRNA:pseudouridine synthase; acts at positions 27 and 28, but not at position 72; efficiently and rapidly targeted to mitochondria, specifically dedicated to mitochondrial tRNA modification; mutation also affects pseudouridylation of some nuclear-encoded mRNAs; PUS2 has a paralog, PUS1, that arose from the whole genome duplication
YOR155C	ISN1	Inosine 5'-monophosphate (IMP)-specific 5'-nucleotidase; catalyzes the breakdown of IMP to inosine; responsible for production of nicotinamide riboside and nicotinic acid riboside; expression positively regulated by nicotinic acid and glucose availability; does not show similarity to known 5'-nucleotidases from other organisms
YDR320C-A	DAD4	Essential subunit of the Dam1 complex (aka DASH complex); complex couples kinetochores to the force produced by MT depolymerization thereby aiding in chromosome segregation; is transferred to the kinetochore prior to mitosis
YPL075W	GCR1	Transcriptional activator of genes involved in glycolysis; DNA-binding protein that interacts and functions with the transcriptional activator Gcr2p; contains a long intron, which allows multiple RNA and protein isoforms with varying expression levels depending on glucose availability
YIL144W	NDC80	Component of the kinetochore-associated Ndc80 complex; conserved coiled-coil protein involved in chromosome segregation, spindle checkpoint activity, and kinetochore assembly and clustering; evolutionarily conserved; complex members include Ndc80p, Nuf2p, Scp24p, and Spc25p; modified by sumoylation
YGR123C	PPT1	Protein serine/threonine phosphatase; regulates Hsp90 chaperone by affecting its ATPase and cochaperone binding activities; has similarity to human phosphatase PP5; present in both the nucleus and cytoplasm; expressed during logarithmic growth
YML103C	NUP188	Subunit of the inner ring of the nuclear pore complex (NPC); contributes to NPC organization and nucleocytoplasmic transport; homologous to human NUP188
YJL020C	BBC1	Protein possibly involved in assembly of actin patches; interacts with an actin assembly factor Las17p and with the SH3 domains of Type I myosins Myo3p and Myo5p; localized predominantly to cortical actin patches
YKL125W	RRN3	Protein required for transcription of rDNA by RNA polymerase I; transcription factor independent of DNA template; involved in recruitment of RNA polymerase I to rDNA; structure reveals unique HEAT repeat fold and a surface serine patch; phosphorylation of serine patch impairs cell growth and reduces RNA polymerase I binding in vitro and RNA polymerase I recruitment to the rDNA gene in vivo
YEL029C	BUD16	Putative pyridoxal kinase; a key enzyme involved in pyridoxal 5'-phosphate synthesis, the active form of vitamin B6; required for genome integrity; involved in bud-site selection; similarity to yeast BUD17 and human pyridoxal kinase (PDXK)
YOL143C	RIB4	Lumazine synthase (DMRL synthase); catalyzes synthesis of immediate precursor to riboflavin; DMRL synthase stands for 6,7-dimethyl-8-ribityllumazine synthase
YKL013C	ARC19	Subunit of the ARP2/3 complex; ARP2/3 is required for the motility and integrity of cortical actin patches; mutation is functionally complemented by human ARPC4
YBR156C	SLI15	Subunit of the conserved chromosomal passenger complex (CPC); complex regulates kinetochore-microtubule attachments, activation of the spindle tension checkpoint, and mitotic spindle disassembly; other complex members are Ipl1p, Bir1p, and Nbl1p
YMR210W	MGL2	Monoacylglycerol and triacylglycerol lipase; MAG lipase with preference for palmitoyl-MAG; TAG lipase involved in TAG catabolism; minor role in medium-chain fatty acid ethyl ester biosynthesis; contains an alpha/beta hydrolase domain and a typical lipase motif (GXSXG); similar to acyltransferases, Eeb1p, Eht1p, and human ABHD1
YLR254C	NDL1	Homolog of nuclear distribution factor NudE; NUDEL; interacts with Pac1p and regulates dynein targeting to microtubule plus ends
YDR321W	ASP1	Cytosolic L-asparaginase, involved in asparagine catabolism; catalyzes hydrolysis of L-asparagine to aspartic acid and ammonia; important enzyme for the treatment of acute lymphoblastic leukemia; has low glutaminase activity and dependence; synthesized constitutively
YNL035C	YNL035C	Nuclear protein of unknown function; relocalizes to the cytosol in response to hypoxia; contains WD-40 domains; not an essential gene; protein abundance increases in response to DNA replication stress
YIL108W	YIL108W	Putative metalloendopeptidase; forms cytoplasmic foci upon DNA replication stress
YJR118C	ILM1	Protein of unknown function; may be involved in mitochondrial DNA maintenance; required for slowed DNA synthesis-induced filamentous growth
YHR061C	GIC1	Rho-family GTPase interacting protein and Cdc42p effector; required with Gic2p for polarity establishment and initiation of budding; involved in recruitment of septins to the presumptive bud site; interacts with Cdc42p via the Cdc42/Rac-interactive binding (CRIB) domain; gic1 gic2 double mutants are defective for polarizing Cdc42p at elevated temperature, so may function both up- and downstream o…
YJR142W	YJR142W	8-oxo-dGTP diphosphatase of the Nudix hydrolase family; converts diphosphates of damaged forms of thiamin to monophosphates; GST fusion protein is a Dbf2p-Mob1p phosphorylation target in a proteome chip analysis; synthetic lethal with PH085 deletion; plays a role in restricting Ty1 transposition
YPL093W	NOG1	Putative GTPase; associates with free 60S ribosomal subunits in the nucleolus and is required for 60S ribosomal subunit biogenesis; constituent of 66S pre-ribosomal particles; member of the ODN family of nucleolar G-proteins
YER144C	UBP5	Putative ubiquitin-specific protease; concentrates at the bud neck; UBP5 has a paralog, DOA4, that arose from the whole genome duplication
YLR346C	CIS1	Protein of unknown function found in mitochondria; expression is regulated by transcription factors involved in pleiotropic drug resistance, Pdr1p and Yrr1p; not an essential gene; YLR346C has a paralog, YGR035C, that arose from the whole genome duplication
YDR171W	HSP42	Small heat shock protein (sHSP) with chaperone activity; forms barrel-shaped oligomers that suppress unfolded protein aggregation; involved in cytoskeleton reorganization after heat shock; protein abundance increases and forms cytoplasmic foci in response to DNA replication stress
YJR023C	YJR023C	Putative protein of unknown function; open reading frame overlaps LSM8/YJR022W encoding an essential snRNP protein required for RNA processing and splicing
YKR056W	TRM2	tRNA methyltransferase; 5-methylates the uridine residue at position 54 of tRNAs and may also have a role in tRNA stabilization or maturation; endo-exonuclease with a role in DNA repair
YOR191W	ULS1	Swi2/Snf2-related translocase, SUMO-Targeted Ubiquitin Ligase (STUbL); required for maintenance of NHEJ inhibition at telomeres; functions at telomeres to translocate and ubiquitinylate poly-sumoylated Rap1p for proteosomal degradation; plays role in antagonizing silencing during mating-type switching; only known STUbL with a translocase activity; contains RING finger domain; relocalizes from nuc…
YMR179W	SPT21	Protein with a role in transcriptional silencing; required for normal transcription at several loci including HTA2-HTB2 and HHF2-HHT2, but not required at the other histone loci; binds with Spt10p to histone gene promoters during S phase; localizes to nuclear foci that become diffuse upon DNA replication stress
YNL312W	RFA2	Subunit of heterotrimeric Replication Protein A (RPA); RPA is a highly conserved single-stranded DNA binding protein involved in DNA replication, repair, and recombination; RPA protects against inappropriate telomere recombination, and upon telomere uncapping, prevents cell proliferation by a checkpoint-independent pathway; in concert with Sgs1p-Top2p-Rmi1p, stimulates DNA catenation/decatenation…
YML099C	ARG81	Zinc finger transcription factor involved in arginine-responsive genes; Zn(2)-Cys(6) binuclear cluster domain type; involved in the regulation of arginine-responsive genes; acts with Arg80p and Arg82p
YDR201W	SPC19	Essential subunit of the Dam1 complex (aka DASH complex); complex couples kinetochores to the force produced by MT depolymerization thereby aiding in chromosome segregation; also localized to nuclear side of spindle pole body
YEL015W	EDC3	Non-essential conserved protein with a role in mRNA decapping; specifically affects the function of the decapping enzyme Dcp1p; mediates decay of the RPS28B mRNA via binding to both Rps28Bp (or Rps28Ap) and the RPS28B mRNA; mediates decay of the YRA1 mRNA by a different, translation-independent mechanism; localizes to cytoplasmic mRNA processing bodies; forms cytoplasmic foci upon DNA replication…
YDL028C	MPS1	Dual-specificity kinase; autophosphorylation required for function; required for spindle pole body (SPB) duplication and spindle checkpoint function; contributes to bi-orientation by promoting formation of force-generating kinetochore-microtubule attachments in meiosis I; substrates include SPB proteins Spc42p, Spc110p, and Spc98p, mitotic exit network protein Mob1p, kinetochore protein Cnn1p, an…
YGR179C	OKP1	Outer kinetochore protein required for accurate chromosome segregation; component of COMA (Ctf19p, Okp1p, Mcm21p, Ame1p) a kinetochore sub-complex which functions as a platform for kinetochore assembly; orthologous to human centromere constitutive-associated network (CCAN) subunit CENP-Q and fission yeast fta7
YKL022C	CDC16	Subunit of the anaphase-promoting complex/cyclosome (APC/C); which is a ubiquitin-protein ligase required for degradation of anaphase inhibitors, including mitotic cyclins, during the metaphase/anaphase transition; required for sporulation; relocalizes to the cytosol in response to hypoxia
YBR014C	GRX7	Cis-golgi localized monothiol glutaredoxin; more similar in activity to dithiol than other monothiol glutaredoxins; involved in the oxidative stress response; does not bind metal ions; GRX7 has a paralog, GRX6, that arose from the whole genome duplication
YNR068C	YNR068C	Putative protein of unknown function; exhibits homology to C-terminal end of Bul1p; expressed as a readthrough product of BSC5, the readthrough locus being termed BUL3; the BUL3 readthrough product is involved in ubiquitin-mediated sorting of plasma membrane proteins and interacts with WW domains of Rsp5p in vitro, but in a functionally different way than the non-readthrough form
YGL085W	LCL3	Putative protein of unknown function; mutant has long chronological lifespan; has homology to Staphylococcus aureus nuclease; GFP-fusion protein localizes to mitochondria; is induced in response to the DNA-damaging agent MMS
YKL103C	APE1	Vacuolar aminopeptidase yscI; zinc metalloproteinase that belongs to the peptidase family M18; often used as a marker protein in studies of autophagy and cytosol to vacuole targeting (CVT) pathway; protein increases in abundance and relative distribution to cytoplasmic foci increases upon DNA replication stress
YLR288C	MEC3	DNA damage and meiotic pachytene checkpoint protein; subunit of a heterotrimeric complex (Rad17p-Mec3p-Ddc1p) that forms a sliding clamp, loaded onto partial duplex DNA by a clamp loader complex; homolog of human and S. pombe Hus1
YGR132C	PHB1	Subunit of the prohibitin complex (Phb1p-Phb2p); prohibitin is a 1.2 MDa ring-shaped inner mitochondrial membrane chaperone that stabilizes newly synthesized proteins; determinant of replicative life span; involved in mitochondrial segregation; prohibitin deficiency induces a mitochondrial unfolded protein response (mtUPR)
YOR367W	SCP1	Component of yeast cortical actin cytoskeleton; binds and cross links actin filaments; originally identified by its homology to calponin (contains a calponin-like repeat) but the Scp1p domain structure is more similar to transgelin
YHR187W	IKI1	Subunit of hexameric RecA-like ATPase Elp456 Elongator subcomplex; which is required for modification of wobble nucleosides in tRNA; iki1 mutations confer resistance to the K. lactis toxin zymocin
YDR219C	MFB1	Mitochondria-associated F-box protein; involved in maintenance of normal mitochondrial morphology; interacts with Skp1p through the F-box motif; preferentially localizes to the mother cell during budding
YER018C	SPC25	Component of the kinetochore-associated Ndc80 complex; involved in chromosome segregation, spindle checkpoint activity, and kinetochore clustering; evolutionarily conserved; other members include Ndc80p, Nuf2p, Spc24p, and Spc25p
YGR274C	TAF1	TFIID subunit, involved in RNA pol II transcription initiation; possesses in vitro histone acetyltransferase activity but its role in vivo appears to be minor; involved in promoter binding and G1/S progression; relocalizes to the cytosol in response to hypoxia
YJR111C	PXP2	Peroxisomal matrix protein with naturally active promoter; well-conserved in fungi; localized to peroxisomes under physiological growth conditions; levels of some amino acids are altered upon both knockout and overexpression, suggesting potential involvement of Pxp2p in amino acid metabolism or related cellular metabolic processes (needs further study); GFP-fusion protein displays inherent dual l…
YMR308C	PSE1	Karyopherin/importin that interacts with the nuclear pore complex; acts as the nuclear import receptor for specific proteins, including Pdr1p, Yap1p, Ste12p, and Aft1p; required for stability of the Dam1p-Duo1p complex
YMR139W	RIM11	Protein kinase; required for signal transduction during entry into meiosis; promotes the formation of the Ime1p-Ume6p complex by phosphorylating Ime1p and Ume6p; shares similarity with mammalian glycogen synthase kinase 3-beta; protein abundance increases in response to DNA replication stress; RIM11 has a paralog, MRK1, that arose from the whole genome duplication
YCR063W	BUD31	Component of the SF3b subcomplex of the U2 snRNP; increases efficiency of first and second step pre-mRNA splicing; diploid mutants display a random budding pattern instead of the wild-type bipolar pattern; facilitates passage through G1/S Start, but is not required for G2/M transition or exit from mitosis
YJR135C	MCM22	Outer kinetochore protein and component of the Ctf3 subcomplex; binds to centromeric DNA in a Ctf19p-dependent manner; involved in chromosome segregation and minichromosome maintenance; orthologous to human centromere constitutive-associated network (CCAN) subunit CENP-K and fission yeast sim4
YLR102C	APC9	Subunit of the Anaphase-Promoting Complex/Cyclosome (APC/C); APC/C is a ubiquitin-protein ligase required for degradation of anaphase inhibitors, including mitotic cyclins, during the metaphase/anaphase transition
YOR011W-A	YOR011W-A	Putative protein of unknown function
YDL112W	TRM3	2'-O-ribose methyltransferase; catalyzes the ribose methylation of the guanosine nucleotide at position 18 of tRNAs
YNL267W	PIK1	Phosphatidylinositol 4-kinase; catalyzes the first step in the biosynthesis of phosphatidylinositol-4,5-biphosphate; may control cytokinesis through the actin cytoskeleton; required for autophagosome formation during autophagy and for lipophagy in both stationary phase cells and during nitrogen starvation; may control nonselective autophagy and mitophagy through trafficking of Atg9p; localizes to…
YDL154W	MSH5	Protein of the MutS family; forms a dimer with Msh4p that facilitates crossovers between homologs during meiosis; msh5-Y823H mutation confers tolerance to DNA alkylating agents; homologs present in C. elegans and humans
YGR018C	YGR018C	Protein of unknown function; mRNA identified as translated by ribosome profiling data; partially overlaps the uncharacterized ORF YGR017W
YIL097W	FYV10	Subunit of GID complex; involved in proteasome-dependent catabolite inactivation of gluconeogenic enzymes FBPase, PEPCK, and c-MDH; forms dimer with Rmd5p that is then recruited to GID Complex by Gid8p; contains a degenerate RING finger motif needed for GID complex ubiquitin ligase activity in vivo, as well as CTLH and CRA domains; plays role in anti-apoptosis; required for survival upon exposure…
YBL052C	SAS3	Histone acetyltransferase catalytic subunit of NuA3 complex; acetylates histone H3, involved in transcriptional silencing; homolog of the mammalian MOZ proto-oncogene; mutant has aneuploidy tolerance; sas3gcn5 double mutation is lethal
YEL072W	RMD6	Protein required for sporulation
YMR160W	YMR160W	Protein of unknown function; green fluorescent protein (GFP)-fusion protein localizes to the membrane of the vacuole; mutant has enhanced sensitivity to overexpression of mutant huntingtin; YMR160W is not an essential gene; relative distribution within the vacuolar membrane changes upon DNA replication stress
YNL042W-B	YNL042W-B	Putative protein of unknown function
YGL179C	TOS3	Protein kinase; related to and functionally redundant with Elm1p and Sak1p for the phosphorylation and activation of Snf1p; functionally orthologous to LKB1, a mammalian kinase associated with Peutz-Jeghers cancer-susceptibility syndrome; TOS3 has a paralog, SAK1, that arose from the whole genome duplication
YGR113W	DAM1	Essential subunit of the Dam1 complex (aka DASH complex); cooperates with Duo1p and Pse1p to connect the DASH complex with the microtubules (MT); couples kinetochores to the force produced by MT depolymerization thereby aiding in chromosome segregation; Ipl1p target for regulating kinetochore-MT attachments
YHR088W	RPF1	Protein involved in assembly and export of the large ribosomal subunit; nucleolar protein; constituent of 66S pre-ribosomal particles; contains a sigma(70)-like motif, which is thought to bind RNA
YDL169C	UGX2	Protein of unknown function; transcript accumulates in response to any combination of stress conditions
YPL174C	NIP100	Large subunit of the dynactin complex; dynactin is involved in partitioning the mitotic spindle between mother and daughter cells; putative ortholog of mammalian p150(glued)
YGL201C	MCM6	Protein involved in DNA replication; component of the Mcm2-7 hexameric helicase complex that binds chromatin as a part of the pre-replicative complex; forms a subcomplex with Mcm4p and Mcm7p
YML032C	RAD52	Protein involved in homologous recombination; attenuates resection of DNA double-strand break ends and stimulates strand exchange by facilitating Rad51p binding to single-stranded DNA; anneals complementary single-stranded DNA; involved in the repair of double-strand breaks in DNA during vegetative growth and meiosis and UV induced sister chromatid recombination; phosphorylation by Cdc28p in G2/M…
YHR143W-A	RPC10	RNA polymerase subunit ABC10-alpha, found in RNA pol I, II, and III; relocalizes from nucleolus to cytoplasm upon DNA replication stress
YJR108W	ABM1	Protein of unknown function; required for normal microtubule organization
YMR236W	TAF9	Subunit (17 kDa) of TFIID and SAGA complexes; involved in RNA polymerase II transcription initiation and in chromatin modification, similar to histone H3
YDR263C	DIN7	Mitochondrial nuclease functioning in DNA repair and replication; modulates the stability of the mitochondrial genome, induced by exposure to mutagens, also induced during meiosis at a time nearly coincident with commitment to recombination; DIN7 has a paralog, EXO1, that arose from the whole genome duplication
YDR486C	VPS60	Protein involved in late endosome to vacuole transport; cytoplasmic and vacuolar membrane protein; required for normal filament maturation during pseudohyphal growth; may function in targeting cargo proteins for degradation; interacts with Vta1p
YDR150W	NUM1	Protein required for nuclear migration; component of the mitochondria-ER-cortex-anchor (MECA); required for the association of mitochondria with the cell cortex and for accurate distribution of mitochondrial network; interacts with Mdm36p to link the ER and mitochondria at the cortex; localizes to the mother cell cortex and the bud tip; may mediate interactions of dynein and cytoplasmic microtubu…
YPL018W	CTF19	Outer kinetochore protein, needed for accurate chromosome segregation; component of kinetochore sub-complex COMA (Ctf19p, Okp1p, Mcm21p, Ame1p) that functions as platform for kinetochore assembly; required for spindle assembly checkpoint; minimizes potentially deleterious centromere-proximal crossovers by preventing meiotic DNA break formation proximal to centromere; homolog of human centromere c…
YLR445W	GMC2	Protein involved in meiotic crossing over; component of the Synaptonemal Complex (SC) along with Ecm11p; required for the efficient loading of the SC transverse filament protein, Zip1p; promotes SUMOylation of Ecm11p; mutants are delayed in meiotic nuclear division and are defective in synaptonemal complex assembly; transcription is regulated by Ume6p and induced in response to alpha factor
YAL041W	CDC24	Guanine nucleotide exchange factor (GEF) for Cdc42p; required for polarity establishment and maintenance, and mutants have morphological defects in bud formation and shmooing; relocalizes from nucleus to cytoplasm upon DNA replication stress; thermosensitivity of the cdc24-4 mutant in the presence of sorbitol is functionally complemented by human CDC42
YPR111W	DBF20	Ser/Thr kinase involved in late nuclear division; one of the mitotic exit network (MEN) proteins; necessary for the execution of cytokinesis; also plays a role in regulating the stability of SWI5 and CLB2 mRNAs; DBF20 has a paralog, DBF2, that arose from the whole genome duplication
YPL026C	SKS1	Putative serine/threonine protein kinase; involved in the adaptation to low concentrations of glucose independent of the SNF3 regulated pathway; SKS1 has a paralog, VHS1, that arose from the whole genome duplication
YER054C	GIP2	Putative regulatory subunit of protein phosphatase Glc7p; involved in glycogen metabolism; contains a conserved motif (GVNK motif) that is also found in Gac1p, Pig1p, and Pig2p; GIP2 has a paralog, PIG2, that arose from the whole genome duplication
YLR408C	BLS1	Subunit of the BLOC-1 complex involved in endosomal maturation; green fluorescent protein (GFP)-fusion protein localizes to the endosome; YLR408C is not an essential gene
YIR003W	AIM21	Subunit of a complex that associates with actin filaments; forms a complex with Tda2p that inhibits barbed end F-actin assembly; elevates actin monomer pools to increase endocytotic efficiency and to regulate the distribution of actin between cables and patches; Aim21p/Tda2p forms a larger complex with actin capping proteins Cap1p and Cap2p; involved in mitochondrial migration along actin filamen…
YMR219W	ESC1	Protein involved in telomeric silencing; required for quiescent cell telomere hypercluster localization at nuclear membrane vicinity; interacts with PAD4-domain of Sir4p
YOR207C	RET1	Second-largest subunit of RNA polymerase III; RNA polymerase III is responsible for the transcription of tRNA and 5S RNA genes, and other low molecular weight RNAs
YJL062W-A	COA3	Mitochondrial protein required for cytochrome c oxidase assembly; also involved in translational regulation of Cox1p and prevention of Cox1p aggregation before assembly; located in the mitochondrial inner membrane
YIL131C	FKH1	Forkhead family transcription factor; rate-limiting replication origin activator; evolutionarily conserved lifespan regulator; binds multiple chromosomal elements with distinct specificities, cell cycle dynamics; regulates transcription elongation, chromatin silencing at mating loci, expression of G2/M phase genes; facilitates clustering, activation of early-firing replication origins; binds HML …
YAR019C	CDC15	Hippo-like kinase of the Mitotic Exit Network; promotes exit by activating the Dbf2p kinase; component of a non-canonical Hippo pathway with Sps1p required for prospore membrane closure, spindle disassembly and sustained release of Cdc14p during meiotic anaphase II; complexes with Sps1p and contributes to its phosphorylation; phosphorylates the RNAPII CTD during mitosis; localizes to the bud neck…
YBR184W	YBR184W	Putative protein of unknown function; YBR184W is not an essential gene
YKL007W	CAP1	Alpha subunit of the capping protein heterodimer (Cap1p and Cap2p); capping protein (CP) binds to the barbed ends of actin filaments preventing further polymerization; localized predominantly to cortical actin patches; protein increases in abundance and relocalizes from bud neck to plasma membrane upon DNA replication stress
YOR313C	SPS4	Protein whose expression is induced during sporulation; not required for sporulation; heterologous expression in E. coli induces the SOS response that senses DNA damage
YOR019W	YOR019W	Protein of unknown function; may interact with ribosomes, based on co-purification experiments; YOR019W has a paralog, JIP4, that arose from the whole genome duplication
YGR072W	UPF3	Component of the nonsense-mediated mRNA decay (NMD) pathway; along with Nam7p and Nmd2p; involved in decay of mRNA containing nonsense codons; involved in telomere maintenance
YJL103C	GSM1	Putative zinc cluster protein of unknown function; proposed to be involved in the regulation of energy metabolism, based on patterns of expression and sequence analysis
YDR143C	SAN1	Ubiquitin-protein ligase; involved in proteasome-dependent degradation of aberrant nuclear proteins; targets substrates with regions of exposed hydrophobicity containing 5 or more contiguous hydrophobic residues; contains intrinsically disordered regions that contribute to substrate recognition; prefers a window of exposed hydrophobicity that causes a particular level of protein insolubility, sug…
YNL034W	YNL034W	Putative protein of unknown function; not an essential gene; YNL034W has a paralog, YNL018C, that arose from a segmental duplication
YGL192W	IME4	mRNA N6-adenosine methyltransferase essential for meiosis in S288C but dispensable for meiosis in SK1; mediates N6-adenosine methylation of bulk mRNA during the induction of sporulation which includes the meiotic regulators IME1, IME2 and IME4 itself; repressed in haploids via production of antisense IME4 transcripts; transcribed in diploid cells where antisense transcription is repressed; orthol…
YBR165W	UBS1	Ubiquitin-conjugating enzyme suppressor that regulates Cdc34p; functions as a general positive regulator of Cdc34p activity; nuclear protein that may represent a link between nucleocytoplasmic transport and ubiquitin ligase activity
YHL048C-A	YHL048C-A	Putative protein of unknown function; identified by expression profiling and mass spectrometry
YMR168C	CEP3	Essential kinetochore protein; component of the CBF3 complex that binds the CDEIII region of the centromere; contains an N-terminal Zn2Cys6 type zinc finger domain, a C-terminal acidic domain, and a putative coiled coil dimerization domain
YGL211W	NCS6	Protein required for uridine thiolation of Gln, Lys, and Glu tRNAs; required for the thiolation of uridine at the wobble position of Gln, Lys, and Glu tRNAs; has a role in urmylation and in invasive and pseudohyphal growth; inhibits replication of Brome mosaic virus in S. cerevisiae
YNL018C	YNL018C	Putative protein of unknown function; YNL018C has a paralog, YNL034W, that arose from a segmental duplication
YGL113W	SLD3	Protein involved in the initiation of DNA replication; required for proper assembly of replication proteins at the origins of replication; interacts with the DDK-phosphorylated MCM complex and required for the recruitment of Cdc45p; localizes to nuclear foci that become diffuse upon DNA replication stress; homologous to the human Treslin/Ticrr protein
YJL173C	RFA3	Subunit of heterotrimeric Replication Protein A (RPA); RPA is a highly conserved single-stranded DNA binding protein complex involved in DNA replication, repair, recombination; RPA protects against inappropriate telomere recombination, and upon telomere uncapping, prevents cell proliferation by a checkpoint-independent pathway; with Sgs1p-Top2p-Rmi1p, stimulates DNA catenation/decatenation activi…
YCR086W	CSM1	Nucleolar protein that mediates homolog segregation during meiosis I; forms a complex with Lrs4p and then Mam1p at kinetochores; required for condensin recruitment to the replication fork barrier site and rDNA repeat segregation
YEL042W	GDA1	Guanosine diphosphatase located in the Golgi; involved in the transport of GDP-mannose into the Golgi lumen, converting GDP to GMP after mannose is transferred to substrates; null mutants are defective in sporulation and pre-meiotic S phase entry; orthologous to human ENTPD6, a meiosis-associated non-obstructive azoospermia (NOA) related gene identified in GWAS studies
YOR073W	SGO1	Component of the spindle checkpoint; involved in sensing lack of tension on mitotic chromosomes; protects centromeric Rec8p at meiosis I; required for accurate chromosomal segregation at meiosis II and for mitotic chromosome stability; recruits condensin to the pericentric region of chromosomes during meiosis; dissociates from pericentromeres when sister kinetochores are under tension
YJR090C	GRR1	F-box protein component of an SCF ubiquitin-ligase complex; modular substrate specificity factor which associates with core SCF (Cdc53p, Skp1p and Hrt1p/Rbx1p) to form the SCF(Grr1) complex; SCF(Grr1) acts as a ubiquitin-protein ligase directing ubiquitination of substrates such as: Gic2p, Mks1p, Mth1p, Cln1p, Cln2p and Cln3p; involved in carbon catabolite repression, glucose-dependent divalent c…
YKR054C	DYN1	Cytoplasmic heavy chain dynein; microtubule motor protein; member of the AAA+ protein family, required for anaphase spindle elongation; involved in spindle assembly, chromosome movement, and spindle orientation during cell division, targeted to microtubule tips by Pac1p; motility along microtubules inhibited by She1p
YDL057W	YDL057W	Putative protein of unknown function; YDL057W is not an essential gene
YGR047C	TFC4	Subunit of RNA polymerase III transcription initiation factor complex; one of six subunits of RNA polymerase III transcription initiation factor complex (TFIIIC); part of the TauA domain of TFIIIC that binds BoxA DNA promoter sites of tRNA and similar genes; has TPR motifs; human homolog is TFIIIC-102
YKL205W	LOS1	Nuclear pore protein; involved in nuclear export of pre-tRNA and in re-export of mature tRNAs after their retrograde import from the cytoplasm; deletion mutation extends replicative lifespan, as does exclusion of Los1p from the nucleus in response to caloric restriction
YHR185C	PFS1	Sporulation protein required for prospore membrane formation; required for prospore membrane formation at selected spindle poles; ensures functionality of all four spindle pole bodies during meiosis II; not required for meiotic recombination or meiotic chromosome segregation
YMR102C	LAF1	Protein of unknown function; transcription is activated by paralogous transcription factors Yrm1p and Yrr1p along with genes involved in multidrug resistance; mutant shows increased resistance to azoles; not an essential gene; YMR102C has a paralog, DGR2, that arose from the whole genome duplication
YCL037C	SRO9	Cytoplasmic RNA-binding protein; shuttles between nucleus and cytoplasm and is exported from the nucleus in an mRNA export-dependent manner; associates with translating ribosomes; involved in heme regulation of Hap1p as a component of the HMC complex, also involved in the organization of actin filaments; contains a La motif; SRO9 has a paralog, SLF1, that arose from the whole genome duplication
YMR105W-A	YMR105W-A	Putative protein of unknown function
YNL212W	VID27	Cytoplasmic protein of unknown function; possibly involved in vacuolar protein degradation; not essential for proteasome-dependent degradation of fructose-1,6-bisphosphatase (FBPase); null mutants exhibit normal growth; contains two PH-like domains
YDL239C	ADY3	Protein required for spore wall formation; subunit of leading edge protein (LEP) complex (Ssp1-Ady3-Don1-Irc10) that forms ring-like structure at leading edge of prospore membrane during meiosis II; mediates assembly of LEP complex, formation of ring-like structure via interaction with spindle pole body components, and prospore membrane maturation; potentially phosphorylated by Cdc28p; ADY3 has a…
YPL126W	NAN1	U3 snoRNP protein; component of the small (ribosomal) subunit (SSU) processosome containing U3 snoRNA; required for the biogenesis of18S rRNA
YDR210W	YDR210W	Predicted tail-anchored plasma membrane protein; contains a conserved CYSTM module; related proteins in other organisms may be involved in response to stress; green fluorescent protein (GFP)-fusion protein localizes to the cell periphery
YLR054C	OSW2	Protein of unknown function reputedly involved in spore wall assembly
YFR046C	CNN1	Kinetochore protein; associated with the essential kinetochore proteins Nnf1p and Spc24p; phosphorylated by Clb5-Cdk1, Mps1p, Ipl1p and to a lesser extent by Clb2-Cdk1; localizes to the lower region of the Ndc80 complex during anaphase and regulates KMN activity by inhibiting the Mtw1 and Spc105 complexes from binding to the Ndc80 complex; similar to metazoan CENP-T
YHR199C-A	NBL1	Subunit of the conserved chromosomal passenger complex (CPC); complex regulates mitotic chromosome segregation; not required for the kinase activity of the complex; mediates the interaction of Sli15p and Bir1p; other complex members are Ipl1p, Sli15p, and Bir1p
YPL169C	MEX67	Poly(A)RNA binding protein involved in nuclear mRNA export; component of the nuclear pore; ortholog of human TAP
YDR222W	YDR222W	Protein of unknown function; green fluorescent protein (GFP)-fusion protein localizes to the cytoplasm in a punctate pattern; YDR222W has a paralog, YLR225C, that arose from the whole genome duplication
YJR147W	HMS2	Protein with similarity to heat shock transcription factors; overexpression suppresses the pseudohyphal filamentation defect of a diploid mep1 mep2 homozygous null mutant; HMS2 has a paralog, SKN7, that arose from the whole genome duplication
YLR436C	ECM30	Protein of unknown function; may play a role in cell wall biosynthesis, mutants have abormal relative levels of mannose and glucose and have Gap1p sorting and transport defects; (GFP)-fusion protein localizes to the cytoplasm
YBL098W	BNA4	Kynurenine 3-monooxygenase; required for the de novo biosynthesis of NAD from tryptophan via kynurenine; expression regulated by Hst1p; putative therapeutic target for Huntington disease
YCL028W	RNQ1	[PIN(+)] prion; an infectious protein conformation that is generally an ordered protein aggregate
YGL111W	NSA1	Constituent of 66S pre-ribosomal particles; involved in 60S ribosomal subunit biogenesis
YNL250W	RAD50	Subunit of MRX complex with Mre11p and Xrs2p; complex is involved in processing double-strand DNA breaks in vegetative cells, initiation of meiotic DSBs, telomere maintenance, and nonhomologous end joining; forms nuclear foci upon DNA replication stress
YKR035W-A	DID2	Class E protein of the vacuolar protein-sorting (Vps) pathway; binds Vps4p and directs it to dissociate ESCRT-III complexes; forms a functional and physical complex with Ist1p; human ortholog may be altered in breast tumors
YBR088C	POL30	Proliferating cell nuclear antigen (PCNA); functions as the sliding replication clamp for DNA polymerase delta; may function as a docking site for other proteins required for mitotic and meiotic chromosomal DNA replication and for DNA repair; PCNA ubiquitination at K164 plays a crucial role during Okazaki fragment processing
YEL007W	MIT1	Transcriptional regulator of pseudohyphal growth; protein with sequence similarity to S. pombe gti1+ (gluconate transport inducer 1) and C. albicans Wor1
YDR357C	CNL1	Subunit of the BLOC-1 complex involved in endosomal maturation; interacts with Msb3p; null mutant is sensitive to drug inducing secretion of vacuolar cargo; green fluorescent protein (GFP)-fusion protein localizes to the cytoplasm
YFL027C	GYP8	GTPase-activating protein for yeast Rab family members; Ypt1p is the preferred in vitro substrate but also acts on Sec4p, Ypt31p and Ypt32p; involved in the regulation of ER to Golgi vesicle transport
YBR296C-A	TYC1	Inhibitor of the Anaphase-Promoting Complex/Cyclosome (APC/C); binds to APC/C and inhibits the activity of both APC/C(Cdc20) and APC/C(Cdh1); inhibits the binding of Cdc20 and Cdh1 to APC/C; overexpression results in increased sensitivity to microtubule poison; originally identified by gene-trapping, microarray-based expression analysis, and genome-wide homology searching; functional homolog of h…
YPR129W	SCD6	Repressor of translation initiation; binds eIF4G through its RGG domain and inhibits recruitment of the preinitiation complex; also contains an Lsm domain; may have a role in RNA processing; overproduction suppresses null mutation in clathrin heavy chain gene CHC1; forms cytoplasmic foci upon DNA replication stress
YLR168C	UPS2	Mitochondrial intermembrane space protein; involved in phospholipid metabolism; forms complex with Mdm35p that transfers phosphatidylserine from outer membrane to inner membrane for phosphatidylethanolamine synthesis; null mutant has defects in mitochondrial morphology; similar to Ups1p, Ups3p and to human PRELI; UPS2 has a paralog, UPS3, that arose from the whole genome duplication
YML038C	YMD8	Putative nucleotide sugar transporter; has similarity to Vrg4p
YER085C	YER085C	Putative protein of unknown function
YPR120C	CLB5	B-type cyclin involved in DNA replication during S phase; activates Cdc28p to promote initiation of DNA synthesis; functions in formation of mitotic spindles along with Clb3p and Clb4p; most abundant during late G1 phase; CLB5 has a paralog, CLB6, that arose from the whole genome duplication
YDR129C	SAC6	Fimbrin, actin-bundling protein; cooperates with Scp1p in organization and maintenance of the actin cytoskeleton; phosphorylated by Cdc28p/Clb2p in metaphase on T103, to regulate conformation, and modulate actin filament binding affinity and actin cable dynamics; relocalizes from the plasma membrane to the cytoplasm upon DNA replication stress; human homologs PLS3 and LCP1 implicated in spinocere…
YHR080C	LAM4	Sterol-binding protein that localizes to puncta in the cortical ER; sterol binding occurs via two StART-like domains; one of six StART-like domain-containing proteins in yeast that may be involved in intracellular sterol transfer between membranes; conserved across eukaryotes; has both GRAM and StART-like (VASt) domains; the authentic, non-tagged protein is detected in highly purified mitochondri…
YKL121W	DGR2	Protein of unknown function; null mutant is resistant to 2-deoxy-D-glucose and displays abnormally elongated buds; DGR2 has a paralog, YMR102C, that arose from the whole genome duplication
YGR080W	TWF1	Twinfilin; highly conserved actin monomer-sequestering protein involved in regulation of the cortical actin cytoskeleton; coordinates actin filament severing and monomer sequestering at sites of rapid actin turnover; composed of two cofilin-like regions, stimulates actin depolymerization as does the mouse homolog, mTwf1
YPL150W	YPL150W	Protein kinase of unknown cellular role; binds phosphatidylinositols and cardiolipin in a large-scale study
YPR098C	TMH18	Mitochondrial protein of unknown function; localized to the mitochondrial outer membrane
YIL062C	ARC15	Subunit of the ARP2/3 complex; ARP2/3 is required for the motility and integrity of cortical actin patches; has mRNA binding activity
YBR072C-A	YBR072C-A	Putative protein of unknown function; identified by fungal homology and RT-PCR
YDL188C	PPH22	Catalytic subunit of protein phosphatase 2A, PP2A; functionally redundant with Pph21p; C-terminally methylated; forms alternate complexes with several regulatory subunits; involved in signal transduction and regulation of mitosis; protein abundance increases in response to DNA replication stress; dephosphorylates Tel1p/Mec1p-phosphorylated Cdc13p to promote telomerase release from telomeres at G2…
YAL031C	GIP4	Cytoplasmic protein that regulates protein phosphatase 1 Glc7p; protein overexpression relocalizes Glc7p from the nucleus and prevents chromosome segregation; potential Cdc28p substrate
YFR057W	YFR057W	Putative protein of unknown function
YGR121W-A	YGR121W-A	Putative protein of unknown function
YBL023C	MCM2	Protein involved in DNA replication; component of the Mcm2-7 hexameric helicase complex that binds chromatin as a part of the pre-replicative complex; relative distribution to the nucleus increases upon DNA replication stress
YDL006W	PTC1	Type 2C protein phosphatase (PP2C); dephosphorylates Hog1p, inactivating osmosensing MAPK cascade; involved in Fus3p activation during pheromone response; deletion affects precursor tRNA splicing, mitochondrial inheritance, and sporulation
YPR078C	YPR078C	Putative protein of unknown function; possible role in DNA metabolism and/or in genome stability; expression is heat-inducible
YFL052W	ZNF1	Zinc cluster transcription factor that regulates respiratory growth; binds to promoters of genes involved in respiration, gluconeogenesis, and the glyoxylate shunt; required for normal carbon source utilization and stress response
YJL043W	YJL043W	Putative protein of unknown function; YJL043W is a non-essential gene
YER107C	GLE2	RNA export factor associated with the nuclear pore complex (NPC); associates with NUP116p; required for polyadenylated RNA export but not for protein import; homologous to S. pombe Rae1p and human RAE1
YOL089C	HAL9	Putative transcription factor containing a zinc finger; overexpression increases salt tolerance through increased expression of the ENA1 (Na+/Li+ extrusion pump) gene while gene disruption decreases both salt tolerance and ENA1 expression; HAL9 has a paralog, TBS1, that arose from the whole genome duplication
YDR030C	RAD28	Protein involved in DNA repair; related to the human CSA protein that is involved in transcription-coupled repair nucleotide excision repair
YBR233W-A	DAD3	Essential subunit of the Dam1 complex (aka DASH complex); complex couples kinetochores to the force produced by MT depolymerization thereby aiding in chromosome segregation; is transferred to the kinetochore prior to mitosis
YDR448W	ADA2	Transcription coactivator; component of the ADA and SAGA transcriptional adaptor/HAT (histone acetyltransferase) complexes
YDR425W	SNX41	Sorting nexin; involved in the retrieval of late-Golgi SNAREs from the post-Golgi endosome to the trans-Golgi network; interacts with Snx4p
YPL020C	ULP1	Protease that specifically cleaves Smt3p protein conjugates; required for cell cycle progression; associates with nucleoporins and may interact with septin rings during telophase; contributes to regulation of telomeric silencing; sequestered to the nucleolus under stress conditions
YHR153C	SPO16	Meiosis-specific protein involved in synaptonemal complex assembly; implicated in regulation of crossover formation; required for sporulation
YOR058C	ASE1	Mitotic spindle midzone-localized microtubule bundling protein; microtubule-associated protein (MAP) family member; required for spindle elongation and stabilization; undergoes cell cycle-regulated degradation by anaphase promoting complex; potential Cdc28p substrate; relative distribution to microtubules decreases upon DNA replication stress
YBR275C	RIF1	Protein that binds to the Rap1p C-terminus; involved in control of DNA replication; binds to replication origins to protect DNA at replication forks; contributes to resection of DNA double strand breaks (DSBs); acts synergistically with Rif2p to help control telomere length and establish telomeric silencing; deletion results in telomere elongation
YJL154C	VPS35	Endosomal subunit of membrane-associated retromer complex; required for retrograde transport; receptor that recognizes retrieval signals on cargo proteins, forms subcomplex with Vps26p and Vps29p that selects cargo proteins for retrieval; interacts with Ypt7p; overexpression of wild-type human VPS35 or Parkinson's-associated vps35-D686N or vps35-P299S variants complements Ni2+ resistance and Cd2+…
YMR084W	YMR084W	Putative protein of unknown function; YMR084W and adjacent ORF YMR085W are merged in related strains, and together are paralogous to glutamine-fructose-6-phosphate amidotransferase GFA1
YGL156W	AMS1	Vacuolar alpha mannosidase; involved in free oligosaccharide (fOS) degradation; upregulated under glucose starvation; delivered to the vacuole in a novel pathway separate from the secretory pathway
YOR020W-A	MCO10	Mitochondrial protein of unknown function; conserved in A. gossypii; authentic, non-tagged protein is detected in highly purified mitochondria in high-throughput studies
YOL006C	TOP1	Topoisomerase I; nuclear enzyme that relieves torsional strain in DNA by cleaving and re-sealing the phosphodiester backbone; relaxes both positively and negatively supercoiled DNA; functions in replication, transcription, and recombination; role in processing ribonucleoside monophosphates in genomic DNA into irreversible single-strand breaks; enzymatic activity and interaction with Nsr1p are neg…
YKR083C	DAD2	Essential subunit of the Dam1 complex (aka DASH complex); complex couples kinetochores to the force produced by MT depolymerization thereby aiding in chromosome segregation; is transferred to the kinetochore prior to mitosis
YLR146W-A	YLR146W-A	Protein of unknown function
YLR073C	RFU1	Protein that inhibits Doa4p deubiquitinating activity; contributes to ubiquitin homeostasis by regulating the conversion of free ubiquitin chains to ubiquitin monomers by Doa4p; GFP-fusion protein localizes to endosomes
YER066W	RRT13	Putative protein of unknown function; non-essential gene identified in a screen for mutants with decreased levels of rDNA transcription
YDR254W	CHL4	Outer kinetochore protein required for chromosome stability; involved in new kinetochore assembly and sister chromatid cohesion; forms a stable complex with Iml3p; peripheral component of the Ctf19 kinetochore complex that interacts with Ctf19p, Ctf3p, and Mif2p; required for the spindle assembly checkpoint; orthologous to human centromere constitutive-associated network (CCAN) subunit CENP-N and…
YER180C	ISC10	Meiosis-specific MAPK inhibitor; binds Smk1p during meiosis I; links APC/C-Ama1 to Smk1p activation; required for sporulation; transcript is induced 7.5 hr after induction of meiosis; Isc10p is ubiquitylated and degraded in an Ama1p-dependent manner upon completion of meiosis II
YNL078W	NIS1	Protein involved in axial bud site selection; prevents repolarization of cells at previous division sites; recruited with Nba1p to the cell cortex and to cytokinesis remnants (bud scars) by Aim44p and Nap1p where Nba1p prevent Rsr1p-mediated activation of Cdc24p, and therefore Cdc42p activation; acts with Nba1p to establish transient bud scar localization of Rga1p, a Cdc42p GAP; localizes to the …
YPR016C	TIF6	Constituent of 66S pre-ribosomal particles; has similarity to human translation initiation factor 6 (eIF6); may be involved in the biogenesis and or stability of 60S ribosomal subunits
YEL044W	IES6	Component of the INO80 chromatin remodeling complex; critical for INO80 function; involved in regulation of chromosome segregation and maintenance of normal centromeric chromatin structure; human ortholog INO80C is a member of the human INO80 complex; implicated in DNA repair based on genetic interactions with RAD52 epistasis genes
YOL069W	NUF2	Component of the kinetochore-associated Ndc80 complex; involved in chromosome segregation, spindle checkpoint activity, and kinetochore clustering; evolutionarily conserved; other members include Ndc80p, Nuf2p, Spc24p, and Spc25p
YNL265C	IST1	Protein with positive role in the multivesicular body sorting pathway; functions and forms a complex with Did2p; recruitment to endosomes is mediated by the Vps2p-Vps24p subcomplex of ESCRT-III; also interacts with Vps4p
YDR499W	LCD1	Essential protein required for the DNA integrity checkpoint pathways; interacts physically with Mec1p and contributes to its activation; putative homolog of S. pombe Rad26 and human ATRIP; forms nuclear foci upon DNA replication stress
YMR190C	SGS1	RecQ family nucleolar DNA helicase; role in genome integrity maintenance, chromosome synapsis, meiotic joint molecule/crossover formation; stimulates activity of Top3p; rapidly lost in response to rapamycin in Rrd1p-dependent manner; forms nuclear foci upon DNA replication stress; yeast SGS1 complements mutations in human homolog BLM implicated in Bloom syndrome; also similar to human WRN implica…
YPR083W	MDM36	Mitochondrial protein; required for normal mitochondrial morphology and inheritance; component of the mitochondria-ER-cortex-anchor (MECA); interacts with Num1p to link the ER and mitochondria at the cell cortex; proposed involvement in the formation of Dnm1p and Num1p-containing cortical anchor complexes that promote mitochondrial fission
YJR021C	REC107	Protein involved in early stages of meiotic recombination; involved in coordination between the initiation of recombination and the first division of meiosis; part of a complex (Rec107p-Mei4p-Rec114p) required for ds break formation
YPL074W	YTA6	Putative ATPase of the CDC48/PAS1/SEC18 (AAA) family; localized to the cortex of mother cells but not to daughter cells; relocalizes from cytoplasm to plasma membrane foci upon DNA replication stress
YMR150C	IMP1	Catalytic subunit of mitochondrial inner membrane peptidase complex; required for maturation of mitochondrial proteins of the intermembrane space; complex contains two catalytic subunits (Imp1p and Imp2p that differ in substrate specificty) and Som1p
YCR088W	ABP1	Actin-binding protein of the cortical actin cytoskeleton; important for activation of actin nucleation mediated by the Arp2/Arp3 complex; inhibits actin filament elongation at the barbed-end; phosphorylation within its proline-rich region, mediated by Cdc28p and Pho85p, protects Abp1p from PEST sequence-mediated proteolysis; mammalian homolog of HIP-55 (hematopoietic progenitor kinase 1 [HPK1]-in…
YHR172W	SPC97	Component of the microtubule-nucleating Tub4p (gamma-tubulin) complex; interacts with Spc110p at the spindle pole body (SPB) inner plaque and with Spc72p at the SPB outer plaque
YLR390W	ECM19	Protein of unknown function; the authentic, non-tagged protein is detected in highly purified mitochondria in high-throughput studies
YDR202C	RAV2	Subunit of RAVE complex (Rav1p, Rav2p, Skp1p); the RAVE complex associates with the V1 domain of the vacuolar membrane (H+)-ATPase (V-ATPase) and promotes assembly and reassembly of the holoenzyme
YDR085C	AFR1	Protein required for pheromone-induced projection (shmoo) formation; regulates septin architecture during mating; has an RVXF motif that mediates targeting of Glc7p to mating projections; interacts with Cdc12p; AFR1 has a paralog, YER158C, that arose from the whole genome duplication
YIR023W	DAL81	Positive regulator of genes in multiple nitrogen degradation pathways; contains DNA binding domain but does not appear to bind the dodecanucleotide sequence present in the promoter region of many genes involved in allantoin catabolism
YMR126C	DLT1	Protein of unknown function; mutant sensitive to 6-azauracil (6AU) and mycophenolic acid (MPA)
YPR007C	REC8	Meiosis-specific component of the sister chromatid cohesion complex; alpha-kleisin family member that maintains cohesion between homologous chromosomes during meiosis I until chromosome arm-associated Rec8p is cleaved by Esp1p; cohesion between sister chromatid centromeres is maintained until metaphase of meiosis II when it is cleaved by Esp1; independent of the role in cohesion, Rec8p promotes a…
YDL109C	YDL109C	Putative lipase; involved in lipid metabolism; not an essential gene; YDL109C has a paralog, ROG1, that arose from the whole genome duplication
YAR007C	RFA1	Subunit of heterotrimeric Replication Protein A (RPA); RPA is a highly conserved single-stranded DNA binding protein involved in DNA replication, repair, and recombination; RPA protects against inappropriate telomere recombination, and upon telomere uncapping, prevents cell proliferation by a checkpoint-independent pathway; role in DNA catenation/decatenation pathway of chromosome disentangling; …
YLR386W	VAC14	Enzyme regulator; involved in synthesis of phosphatidylinositol 3,5-bisphosphate, in control of trafficking of some proteins to the vacuole lumen via the MVB, and in maintenance of vacuole size and acidity; binds negative (Fig4p) and positive (Fab1p) regulators of PtdIns(3,5)P(2) to control endolysosome function; similar to mammalian Vac14p
YIR002C	MPH1	3'-5' DNA helicase involved in error-free bypass of DNA lesions; binds flap DNA, stimulates activity of Rad27p and Dna2p; prevents crossovers between ectopic sequences by removing substrates for Mus81-Mms4 or Rad1-Rad10 cleavage; homolog of human FANCM Fanconi anemia protein that is involved in stabilizing and remodeling blocked replication forks; member of SF2 DExD/H superfamily of helicases; no…
YDR063W	AIM7	Protein that interacts with Arp2/3 complex; interacts with Arp2/3 complex to stimulate actin filament debranching and inhibit actin nucleation; has similarity to Cof1p and also to human glia maturation factor (GMF); null mutant displays elevated mitochondrial genome loss
YGR188C	BUB1	Protein kinase involved in the cell cycle checkpoint into anaphase; in complex with Mad1p and Bub3p, prevents progression into anaphase in presence of spindle damage; Cdc28p-mediated phosphorylation at Bub1p-T566 is important for degradation in anaphase and adaptation of checkpoint to prolonged mitotic arrest; associates with centromere DNA via Skp1p; involved in Sgo1p relocalization in response …
YGR127W	YGR127W	Putative protein of unknown function; expression is regulated by Msn2p/Msn4p, indicating a possible role in stress response
YIL115C	NUP159	FG-nucleoporin component of central core of the nuclear pore complex; also part of the nuclear pore complex (NPC) cytoplasmic filaments; contributes directly to nucleocytoplasmic transport; regulates ADP release from the ATP-dependent RNA helicase Dbp5p; forms a stable association with Nup82p, Gle2p and two other FG-nucleoporins (Nsp1p and Nup116p)
YKL079W	SMY1	Kinesin-like myosin passenger-protein; interacts with Myo2p and enhances its interaction with Sec4p during transport of secretory vesicles; controls actin cable structure and dynamics
YJL141C	YAK1	Serine-threonine protein kinase; component of a glucose-sensing system that inhibits growth in response to glucose availability; upon nutrient deprivation Yak1p phosphorylates Pop2p to regulate mRNA deadenylation, the co-repressor Crf1p to inhibit transcription of ribosomal genes, and the stress-responsive transcription factors Hsf1p and Msn2p; nuclear localization negatively regulated by the Ras…
YOR280C	FSH3	Putative serine hydrolase; likely target of Cyc8p-Tup1p-Rfx1p transcriptional regulation; sequence is similar to S. cerevisiae Fsh1p and Fsh2p and the human candidate tumor suppressor OVCA2
YHR136C	SPL2	Protein with similarity to cyclin-dependent kinase inhibitors; downregulates low-affinity phosphate transport during phosphate limitation by targeting Pho87p to the vacuole; upstream region harbors putative hypoxia response element (HRE) cluster; overproduction suppresses a plc1 null mutation; promoter shows an increase in Snf2p occupancy after heat shock; GFP-fusion protein localizes to the cyto…
YHL012W	YHL012W	Putative UTP glucose-1-phosphate uridylyltransferase; YHL012W has a paralog, UGP1, that arose from the whole genome duplication
YMR158C-A	YMR158C-A	Putative protein of unknown function; may contain a lipid attachment site; YMR158C-A is not an essential gene
YJL162C	JJJ2	Protein of unknown function; contains a J-domain, which is a region with homology to the E. coli DnaJ protein
YMR182C	RGM1	Putative zinc finger DNA binding transcription factor; contains two N-terminal C2H2 zinc fingers and C-terminal proline rich domain; overproduction impairs cell growth and induces expression of genes involved in monosaccharide catabolism and aldehyde metabolism; regulates expression of of Y' telomeric elements and subtelomeric COS genes; relocalizes to the cytosol in response to hypoxia; RGM1 has…
YDR182W-A	YDR182W-A	Putative protein of unknown function; identified by fungal homology and RT-PCR
YGR142W	BTN2	v-SNARE binding protein; facilitates specific protein retrieval from a late endosome to the Golgi; modulates arginine uptake, possible role in mediating pH homeostasis between the vacuole and plasma membrane H(+)-ATPase; contributes to prion curing; preferentially expressed after severe ethanol stress
YPR122W	AXL1	Haploid specific endoprotease of a-factor mating pheromone; performs one of two N-terminal cleavages during maturation of a-factor mating pheromone; required for axial budding pattern of haploid cells
YBL079W	NUP170	Subunit of inner ring of nuclear pore complex (NPC); contributes to NPC assembly and nucleocytoplasmic transport; interacts with genomic regions that contain ribosomal protein and subtelomeric genes, where it functions in nucleosome positioning and as a repressor of transcription; both Nup170p and Nup157p are similar to human Nup155p; NUP170 has a paralog, NUP157, that arose from the whole genome…
YMR117C	SPC24	Component of the kinetochore-associated Ndc80 complex; involved in chromosome segregation, spindle checkpoint activity, and kinetochore clustering; evolutionarily conserved; other members include Ndc80p, Nuf2p, Spc24p, and Spc25p
YCR060W	TAH1	Component of conserved R2TP complex (Rvb1-Rvb2-Tah1-Pih1); R2TP complex interacts with Hsp90 (Hsp82p and Hsc82p) to mediate assembly of large protein complexes such as box C/D snoRNPs and RNA polymerase II; contains a single TPR domain with at least two TPR motifs; plays a role in determining prion variants
YNL225C	CNM67	Component of the spindle pole body outer plaque; required for spindle orientation and mitotic nuclear migration; CNM67 has a paralog, ADY3, that arose from the whole genome duplication
YKL070W	YKL070W	Putative protein of unknown function; expression induced in cells treated with mycotoxins patulin or citrinin; the authentic, non-tagged protein is detected in highly purified mitochondria in high-throughput studies
YER101C	AST2	Lipid raft associated protein; overexpression restores Pma1p localization to lipid rafts which is required for targeting of Pma1p to the plasma membrane; sometimes classified in the medium-chain dehydrogenase/reductases (MDRs) superfamily; AST2 has a paralog, AST1, that arose from the whole genome duplication
YKR037C	SPC34	Essential subunit of the Dam1 complex (aka DASH complex); complex couples kinetochores to the force produced by MT depolymerization thereby aiding in chromosome segregation; also localized to nuclear side of spindle pole body
YFR002W	NIC96	Linker nucleoporin component of the nuclear pore complex (NPC); also part of the NPC nuclear basket; contributes to nucleocytoplasmic transport and NPC biogenesis; forms stable associations with three FG-nucleoporins (Nsp1p, Nup57p, and Nup49p)
YHL023C	NPR3	Subunit of the Iml1p/SEACIT complex; SEACIT (Iml1p-Npr2p-Npr3p) is a subcomplex of SEAC, a coatomer-related complex that associates dynamically with the vacuole; Npr3p may have a structural or regulatory role, supporting Iml1p function as a GAP for the Rag family GTPase Gtr1p, and leading to inhibition of TORC1 signaling in response to amino acid deprivation; SEACIT is required for non-nitrogen-s…
YMR106C	YKU80	Subunit of telomeric Ku complex (Yku70p-Yku80p); involved in telomere length maintenance, structure and telomere position effect; required for localization of telomerase ribonucleoprotein via interaction with TLC1 guide RNA; relocates to sites of double-strand cleavage to promote nonhomologous end joining during DSB repair; colocalizes with quiescent cell telomere hyperclusters
YLL057C	JLP1	Fe(II)-dependent sulfonate/alpha-ketoglutarate dioxygenase; involved in sulfonate catabolism for use as a sulfur source; contains sequence that resembles a J domain (typified by the E. coli DnaJ protein); induced by sulphur starvation
YBL025W	RRN10	Protein involved in promoting high level transcription of rDNA; subunit of UAF (upstream activation factor) for RNA polymerase I
YPL165C	SET6	SET domain protein of unknown function; deletion heterozygote is sensitive to compounds that target ergosterol biosynthesis, may be involved in compound availability
YBL084C	CDC27	Subunit of the Anaphase-Promoting Complex/Cyclosome (APC/C); APC/C is a ubiquitin-protein ligase required for degradation of anaphase inhibitors, including mitotic cyclins, during the metaphase/anaphase transition
YNL094W	APP1	Phosphatidate phosphatase, converts phosphatidate to diacylglycerol; App1p, Pah1p, Dpp1p, and Lpp1p are responsible for all the phosphatidate phosphatase activity; component of cortical actin patches; interacts with components of endocytic pathway
YDL189W	RBS1	Protein involved in assembly of the RNA polymerase III (Pol III) complex; high copy suppressor of Pol III assembly mutation and psk1 psk2 mutations that confer temperature-sensitivity for galactose utilization; physically interacts with Pol III; proposed to bind single-stranded nucleic acids via its R3H domain
YDR096W	GIS1	Histone demethylase and transcription factor; regulates genes during nutrient limitation; activity modulated by proteasome-mediated proteolysis; has JmjC and JmjN domain in N-terminus that interact, promoting stability and proper transcriptional activity; contains two transactivating domains downstream of Jmj domains and a C-terminal DNA binding domain; relocalizes to the cytosol in response to h…
YDL190C	UFD2	Ubiquitin (Ub) chain assembly factor (E4); forms branched Ub chains on substrates destined for degradation, catalyzing K48-linked multi-monoubiquitination of K29-linked Ub chains assembled by the Ub-ligase Ufd4p; involved in the Ub-fusion degradation pathway, OLE membrane fluidity pathway, stress response survival and the ERAD pathway for misfolded proteins, where it promotes ubiquitination and t…
YLR347C	KAP95	Karyopherin beta; forms a complex with Srp1p/Kap60p; interacts with nucleoporins to mediate nuclear import of NLS-containing cargo proteins via the nuclear pore complex; regulates PC biosynthesis; GDP-to-GTP exchange factor for Gsp1p
YBR140C	IRA1	GTPase-activating protein; negatively regulates RAS by converting it from GTP- to the GDP-bound inactive form, required for reducing cAMP levels under nutrient limiting conditions, mediates membrane association of adenylate cyclase; mutations cause catalase T deficiency, defective glycogen synthesis and defective trehalose accumulation; IRA1 has a paralog, IRA2, that arose from the whole genome d…
YGL258W-A	YGL258W-A	Putative protein of unknown function
YDR444W	YDR444W	Putative hydrolase acting on ester bonds
YIL034C	CAP2	Beta subunit of the capping protein heterodimer (Cap1p and Cap2p); capping protein (CP) binds to the barbed ends of actin filaments preventing further polymerization; localized predominantly to cortical actin patches; protein increases in abundance and relocalizes from bud neck to plasma membrane upon DNA replication stress
YLR071C	RGR1	Subunit of the RNA polymerase II mediator complex; associates with core polymerase subunits to form the RNA polymerase II holoenzyme; required for glucose repression, HO repression, RME1 repression and sporulation
YPR097W	YPR097W	Protein that contains a PX domain and binds phosphoinositides; the authentic, non-tagged protein is detected in highly purified mitochondria in high-throughput studies; PX stands for Phox homology
YPL086C	ELP3	Subunit of Elongator complex; Elongator is required for modification of wobble nucleosides in tRNA; exhibits histone acetyltransferase activity that is directed to histones H3 and H4; disruption confers resistance to K. lactis zymotoxin; human homolog ELP3 can partially complement yeast elp3 null mutant
YOL116W	MSN1	Transcriptional activator; involved in regulation of invertase and glucoamylase expression, invasive growth and pseudohyphal differentiation, iron uptake, chromium accumulation, and response to osmotic stress; localizes to the nucleus; relative distribution to the nucleus increases upon DNA replication stress
YKL050C	YKL050C	Protein of unknown function; the YKL050W protein is a target of the SCFCdc4 ubiquitin ligase complex and YKL050W transcription is regulated by Azf1p; YKL050C has a paralog, EIS1, that arose from the whole genome duplication
YKR081C	RPF2	Essential protein involved in rRNA maturation and ribosomal assembly; involved in the processing of pre-rRNA and the assembly of the 60S ribosomal subunit; interacts with ribosomal protein L11; localizes predominantly to the nucleolus; constituent of 66S pre-ribosomal particles
YMR094W	CTF13	Subunit of the CBF3 complex; F-box protein of the leucine-rich-repeat family; required for assembly of the complex; CBF3 binds to the CDE III element of centromeres, bending the DNA upon binding, and may be involved in sister chromatid cohesion during mitosis
YMR001C	CDC5	Polo-like kinase essential for mitotic cell cycle; controls targeting, activation of Rho1p at cell division site via Rho1p guanine nucleotide exchange factors; regulates shape of nucleus, expansion of nuclear envelope during mitosis; implicated in cell divisions in telomerase-negative strains through adaptation to DNA damage, which allows bypass of cell cycle arrest and contributes senescence-spe…
YLR012C	YLR012C	Putative protein of unknown function; YLR012C is not an essential gene
YLR454W	FMP27	Putative protein of unknown function; the authentic, non-tagged protein is detected in highly purified mitochondria in high-throughput studies
YDR440W	DOT1	Nucleosomal histone H3-Lys79 methylase; methylation is required for telomeric silencing, meiotic checkpoint control, and DNA damage response; single DOT1 gene produces two Dot1p isoforms from alternative translation start sites as a result of leaky scanning by the ribosome
YDR532C	KRE28	Subunit of a kinetochore-microtubule binding complex; complex bridges centromeric heterochromatin and kinetochore MAPs and motors; required for sister chromatid bi-orientation and kinetochore binding of SAC components; complex also includes Spc105p; modified by sumoylation
YIL056W	VHR1	Transcriptional activator; required for the vitamin H-responsive element (VHRE) mediated induction of VHT1 (Vitamin H transporter) and BIO5 (biotin biosynthesis intermediate transporter) in response to low biotin concentrations; VHR1 has a paralog, VHR2, that arose from the whole genome duplication
YPR046W	MCM16	Component of the Ctf19 complex and the COMA subcomplex; involved in kinetochore-microtubule mediated chromosome segregation; binds to centromere DNA; orthologous to human centromere constitutive-associated network (CCAN) subunit CENP-H and fission yeast fta3
YFR031C	SMC2	Subunit of the condensin complex; condensin reorganizes chromosomes during both mitosis and meiosis; essential SMC chromosomal ATPase family member that forms a subcomplex with Smc2p that has ATP-hydrolyzing and DNA-binding activity, but other condensin subunits are required for chromatin binding; required for clustering of tRNA genes at the nucleolus
YBL034C	STU1	Microtubule plus-end-tracking non-motor protein; binds to MTs, stabilizing interpolar MT plus ends, facilitating polymerization of spindle MTs and producing an outward force on spindle poles; required for structural integrity of the mitotic spindle; binds detached kinetochores (KTs) and promotes capture; relocalizes to MTs and stabilizes the spindle once captured KTs reach a spindle pole; localiz…
YAL056W	GPB2	Multistep regulator of cAMP-PKA signaling; inhibits PKA downstream of Gpa2p and Cyr1p, thereby increasing cAMP dependency; inhibits Ras activity through direct interactions with Ira1p/2p; regulated by G-alpha protein Gpa2p; GPB2 has a paralog, GPB1, that arose from the whole genome duplication
YNR047W	FPK1	Ser/Thr protein kinase; phosphorylates several aminophospholipid translocase family members, regulating phospholipid translocation and membrane asymmetry; phosphorylates and inhibits the protein kinase Akl1p, stimulating endocytosis; phosphorylates and inhibits upstream inhibitory kinase Ypk1p; localizes to the cytoplasm, early endosome/TGN, the plasma membrane and the shmoo tip; redundant role w…
YOR195W	SLK19	Kinetochore-associated protein; required for chromosome segregation and kinetochore clustering; required for normal segregation of chromosomes in meiosis and mitosis; component of the FEAR regulatory network, which promotes Cdc14p release from the nucleolus during anaphase; potential Cdc28p substrate
YLR315W	NKP2	Central kinetochore protein and subunit of the Ctf19 complex; mutants have elevated rates of chromosome loss; orthologous to fission yeast kinetochore protein cnl2
YMR092C	AIP1	Actin cortical patch component; interacts with the actin depolymerizing factor cofilin; inhibits elongation of aged ADP-actin filaments decorated with cofilin to maintain a high level of assembly-competent actin species; required to restrict cofilin localization to cortical patches; putative regulator of cytokinesis; contains WD repeats; mutations in human homolog WDR1 are associated with cardiac…
YDL227C	HO	Site-specific endonuclease; required for gene conversion at the MAT locus (homothallic switching) through the generation of a ds DNA break; expression restricted to mother cells in late G1 as controlled by Swi4p-Swi6p, Swi5p, and Ash1p
YPL248C	GAL4	DNA-binding transcription factor required for activating GAL genes; responds to galactose; repressed by Gal80p and activated by Gal3p
YEL005C	VAB2	Subunit of the BLOC-1 complex involved in endosomal maturation; interacts with Vps21p-GFP; has potential role in vacuolar function, as suggested by its ability to bind Vac8p; likely member of; Vab2p-GFP-fusion localizes to cytoplasm in punctate pattern
YIL151C	ESL1	hEST1A/B (SMG5/6)-like protein; contributes to environment-sensing adaptive gene expression responses; Esl1p and Esl2p contain a 14-3-3-like domain and a putative PilT N-terminus ribonuclease domain; ESL1 has a paralog, ESL2, that arose from the whole genome duplication
YML002W	YML002W	Putative protein of unknown function; expression induced by heat and by calcium shortage; in many strains, YML002W is continuous with YML003W, and is predicted to encode a single protein of 1090 aa with a full-length VPS9 domain; in strains S288C, W303, and CEN.PK, a single thymine residue is deleted near the 3' end of YML003W at ChrXIII:264337, causing a frameshift and premature stop codon, trun…
YGL249W	ZIP2	Meiosis-specific protein; involved in normal synaptonemal complex formation and pairing between homologous chromosomes during meiosis; relocalizes from mitochondrion to cytoplasm upon DNA replication stress
YAL036C	RBG1	Member of the DRG family of GTP-binding proteins; associates with translating ribosomes; interacts with Tma46p, Ygr250cp, Gir2p and Yap1p via two-hybrid
YKR082W	NUP133	Subunit of Nup84p subcomplex of nuclear pore complex (NPC); contributes to nucleocytoplasmic transport, NPC biogenesis; is involved in establishment of a normal nucleocytoplasmic concentration gradient of GTPase Gsp1p; also plays roles in several processes that may require localization of genes or chromosomes at nuclear periphery, including double-strand break repair, transcription and chromatin …
YER105C	NUP157	Subunit of the inner ring of the nuclear pore complex (NPC); contributes to NPC assembly and tethering of DNA to the nuclear periphery; both Nup170p and NUP157p are similar to human Nup155p; NUP157 has a paralog, NUP170, that arose from the whole genome duplication
YMR288W	HSH155	U2-snRNP associated splicing factor; forms extensive associations with the branch site-3' splice site-3' exon region upon prespliceosome formation; similarity to the mammalian U2 snRNP-associated splicing factor SAP155
YBL008W	HIR1	Subunit of the HIR complex; HIR is a nucleosome assembly complex involved in regulation of histone gene transcription; contributes to nucleosome formation, heterochromatic gene silencing, and formation of functional kinetochores
YGR268C	HUA1	Cytoplasmic protein containing a zinc finger domain; sequence similarity to that of Type I J-proteins; computational analysis of large-scale protein-protein interaction data suggests a possible role in actin patch assembly
YGR136W	LSB1	Negative regulator of actin nucleation-promoting factor activity; interacts with Las17p, a homolog of human Wiskott-Aldrich Syndrome protein (WASP), via an N-terminal SH3 domain, and along with PIN3 cooperatively inhibits the nucleation of actin filaments; overexpression blocks receptor-mediated endocytosis; protein increases in abundance and forms nuclear foci in response to DNA replication stre…
YLR085C	ARP6	Actin-related protein that binds nucleosomes; a component of the SWR1 complex, which exchanges histone variant H2AZ (Htz1p) for chromatin-bound histone H2A
YLR373C	VID22	Glycosylated integral membrane protein localized to plasma membrane; plays a role in fructose-1,6-bisphosphatase (FBPase) degradation; involved in FBPase transport from the cytosol to Vid (vacuole import and degradation) vesicles; VID22 has a paralog, ENV11, that arose from the whole genome duplication
YEL011W	GLC3	Glycogen branching enzyme, involved in glycogen accumulation; green fluorescent protein (GFP)-fusion protein localizes to the cytoplasm in a punctate pattern; relocalizes from nucleus to cytoplasmic foci upon DNA replication stress; glycogen accumulation defect of the null mutant is functionally complemented by human GBE1, which is associated with glycogen storage disease
YGR012W	MCY1	Putative cysteine synthase; localized to the mitochondrial outer membrane
YOR132W	VPS17	Subunit of the membrane-associated retromer complex; essential for endosome-to-Golgi retrograde protein transport; peripheral membrane protein that assembles onto the membrane with Vps5p to promote vesicle formation; required for recruiting the retromer complex to the endosome membranes
YMR078C	CTF18	Subunit of a complex with Ctf8p; shares some subunits with Replication Factor C and is required for sister chromatid cohesion; may have overlapping functions with Rad24p in the DNA damage replication checkpoint
YIL159W	BNR1	Formin; nucleates the formation of linear actin filaments; involved in processes such as budding and mitotic spindle orientation which require the formation of polarized actin cables; activity is regulated by Hof1p and by the Bud14p-Kel1p-Kel2p complex; dephosphorylated and delocalized from the division site in a Glc7p/Ref2p-dependent manner; functionally redundant with BNI1
YHR129C	ARP1	Actin-related protein of the dynactin complex; required for spindle orientation and nuclear migration; forms actin-like short filament composed of 9 or 10 Arp1p monomers; putative ortholog of mammalian centractin
YAL034W-A	MTW1	Essential component of the MIND kinetochore complex; joins kinetochore subunits contacting DNA to those contacting microtubules; critical to kinetochore assembly; complex consists of Mtw1p Including Nnf1p-Nsl1p-Dsn1p (MIND)
YBR239C	ERT1	Transcriptional regulator; involved in regulation of gluconeogenesis and fermentable carbon utilization; GFP-fusion protein localizes to cytoplasm, nucleus; null mutation affects periodicity of transcriptional and metabolic oscillation; plays role in restricting Ty1 transposition; member of the zinc cluster family of proteins, similar to Rds2p
YGL057C	GEP7	Protein of unknown function; null mutant exhibits a respiratory growth defect and synthetic interactions with prohibitin (phb1) and gem1; authentic, non-tagged protein is detected in highly purified mitochondria in high-throughput studies
YBL113C	YBL113C	Helicase-like protein encoded within the telomeric Y' element
YPL155C	KIP2	Kinesin-related motor protein involved in mitotic spindle positioning; stabilizes microtubules by targeting Bik1p to the plus end; functions as a microtubule polymerase and catastrophe inhibitor in vitro; Kip2p levels are controlled during the cell cycle
YLR335W	NUP2	Nucleoporin involved in nucleocytoplasmic transport; binds to either the nucleoplasmic or cytoplasmic faces of the nuclear pore complex depending on Ran-GTP levels; also has a role in chromatin organization
YLR429W	CRN1	Coronin; cortical actin cytoskeletal component that associates with the Arp2p/Arp3p complex to regulate its activity; plays a role in regulation of actin patch assembly
YMR021C	MAC1	Copper-sensing transcription factor; involved in regulation of genes required for high affinity copper transport; required for regulation of yeast copper genes in response to DNA-damaging agents; undergoes changes in redox state in response to changing levels of copper or MMS
YCR091W	KIN82	Putative serine/threonine protein kinase; implicated in the regulation of phospholipid asymmetry through the activation of phospholipid translocases (flippases); involved in the phosphorylation of upstream inhibitory kinase Ypk1p along with Fpk1p; has a redundant role in the cellular response to mating pheromone; KIN82 has a paralog, FPK1, that arose from the whole genome duplication
YPL091W	GLR1	Cytosolic and mitochondrial glutathione oxidoreductase; converts oxidized glutathione to reduced glutathione; cytosolic Glr1p is the main determinant of the glutathione redox state of the mitochondrial intermembrane space; mitochondrial Glr1p has a role in resistance to hyperoxia; protein abundance increases in response to DNA replication stress
YOR151C	RPB2	RNA polymerase II second largest subunit B150; part of central core; similar to bacterial beta subunit
YPR021C	AGC1	Mitochondrial amino acid transporter; acts both as a glutamate uniporter and as an aspartate-glutamate exchanger; involved in nitrogen metabolism and nitrogen compound biosynthesis; human homolog SLC25A13 complements yeast null mutant
YOR114W	DPI34	Putative mitochondrial protein of unknown function; null mutant is viable
YER056C-A	RPL34A	Ribosomal 60S subunit protein L34A; homologous to mammalian ribosomal protein L34, no bacterial homolog; RPL34A has a paralog, RPL34B, that arose from the whole genome duplication
YNL271C	BNI1	Formin; polarisome component; nucleates the formation of linear actin filaments, involved in cell processes such as budding and mitotic spindle orientation which require the formation of polarized actin cables; recruited to the division site in a Glc7p/Ref2p dependent manner following release of Bnr1p; functionally redundant with BNR1
YJL165C	HAL5	Snf1p-related nutrient-responsive protein kinase; overexpression increases sodium and lithium tolerance, whereas gene disruption increases cation and low pH sensitivity and impairs potassium uptake, suggesting a role in regulation of Trk1p and/or Trk2p transporters; HAL5 has a paralog, KKQ8, that arose from the whole genome duplication
YMR137C	PSO2	Nuclease required for DNA single- and double-strand break repair; acts at a post-incision step in repair of breaks that result from interstrand cross-links produced by a variety of mono- and bi-functional psoralen derivatives; induced by UV-irradiation; forms nuclear foci upon DNA replication stress
YNL121C	TOM70	Component of the TOM (translocase of outer membrane) complex; involved in the recognition and initial import steps for all mitochondrially directed proteins; acts as a receptor for incoming precursor proteins; TOM70 has a paralog, TOM71, that arose from the whole genome duplication
YGL092W	NUP145	Essential protein with distinct roles in two nuclear pore subcomplexes; catalyzes its own proteolytic cleavage in vivo to generate a C-terminal fragment that is a structural component of the Nup84p subcomplex (with roles in NPC biogenesis and localization of genes to the nuclear periphery), and an N-terminal fragment that is one of several FG-nucleoporins within the NPC central core directly resp…
YML043C	RRN11	Component of the core factor (CF) rDNA transcription factor complex; CF is required for transcription of 35S rRNA genes by RNA polymerase I and is composed of Rrn6p, Rrn7p, and Rrn11p
YBL063W	KIP1	Kinesin-related motor protein; tracks plus-ends and stabilizes microtubules; required for mitotic spindle assembly, chromosome segregation, and 2 micron plasmid partitioning; functionally redundant with Cin8p for chromosomal but not plasmid functions
YJL061W	NUP82	Linker nucleoporin component of the nuclear pore complex (NPC); also part of the NPC cytoplasmic filaments; contributes to nucleocytoplasmic transport and NPC biogenesis; forms stable associations with three FG-nucleoporins (Nsp1p, Nup159p, and Nup116p); relocalizes to the cytosol in response to hypoxia
YDL157C	YDL157C	Putative protein of unknown function; the authentic, non-tagged protein is detected in highly purified mitochondria in high-throughput studies
YKL068W	NUP100	FG-nucleoporin component of central core of the nuclear pore complex; contributes directly to nucleocytoplasmic transport and maintenance of the nuclear pore complex (NPC) permeability barrier and is involved in gene tethering at the nuclear periphery; NUP100 has a paralog, NUP116, that arose from the whole genome duplication
YDR285W	ZIP1	Transverse filament protein of the synaptonemal complex; required for normal levels of meiotic recombination and pairing between homologous chromosome during meiosis; required for meiotic recombination between non-allelc sites; potential Cdc28p substrate
YPL253C	VIK1	Protein that forms a kinesin-14 heterodimeric motor with Kar3p; localizes Kar3p at mitotic spindle poles; has a structure similar to a kinesin motor domain but lacks an ATP-binding site and is catalytically inactive; binds microtubules; required for sister chromatid cohesion; VIK1 has a paralog, CIK1, that arose from the whole genome duplication
YHR117W	TOM71	Mitochondrial outer membrane protein; probable minor component of the TOM (translocase of outer membrane) complex responsible for recognition and import of mitochondrially directed proteins; TOM71 has a paralog, TOM70, that arose from the whole genome duplication
YIL149C	MLP2	Myosin-like protein associated with the nuclear envelope; nuclear basket protein that connects the nuclear pore complex with the nuclear interior; involved in the Tel1p pathway that controls telomere length; MLP2 has a paralog, MLP1, that arose from the whole genome duplication
YML030W	RCF1	Cytochrome c oxidase subunit; required for assembly of the Complex III-Complex IV supercomplex, and for assembly of Cox13p and Rcf2p into cytochrome c oxidase; similar to Rcf2p, and either Rcf1p or Rcf2p is required for late-stage assembly of the Cox12p and Cox13p subunits and for cytochrome c oxidase activity; required for growth under hypoxic conditions; member of the hypoxia induced gene famil…
YEL075C	YEL075C	Putative protein of unknown function
YMR047C	NUP116	FG-nucleoporin component of central core of the nuclear pore complex; contributes directly to nucleocytoplasmic transport and maintenance of the nuclear pore complex (NPC) permeability barrier; forms a stable association with Nup82p, Gle2p and two other FG-nucleoporins (Nsp1p and Nup159p); NUP116 has a paralog, NUP100, that arose from the whole genome duplication
YHL025W	SNF6	Subunit of the SWI/SNF chromatin remodeling complex; involved in transcriptional regulation; functions interdependently in transcriptional activation with Snf2p and Snf5p; relocates to the cytosol under hypoxic conditions
YER188C-A	YER188C-A	Putative protein of unknown function
YDL088C	ASM4	FG-nucleoporin component of central core of nuclear pore complex (NPC); contributes directly to nucleocytoplasmic transport; induces membrane tubulation, which may contribute to nuclear pore assembly; ASM4 has a paralog, NUP53, that arose from the whole genome duplication
YPR184W	GDB1	Glycogen debranching enzyme; contains glucanotranferase and alpha-1,6-amyloglucosidase activities; required for glycogen degradation; phosphorylated in mitochondria; activity is inhibited by Igd1p; protein abundance increases in response to DNA replication stress
YDR065W	RRG1	Protein of unknown function; required for efficient 5' processing of mitochondrial tRNAs, for respiratory growth and mitochondrial genome maintenance; required for vacuolar acidification; localizes to the matrix side of the inner mitochondrial membrane
YBL015W	ACH1	Protein with CoA transferase activity; particularly for CoASH transfer from succinyl-CoA to acetate; has minor acetyl-CoA-hydrolase activity; phosphorylated; required for acetate utilization and for diploid pseudohyphal growth
YFL012W	YFL012W	Putative protein of unknown function; transcribed during sporulation; null mutant exhibits increased resistance to rapamycin
YCR030C	SYP1	Negative regulator of WASP-Arp23 complex; involved in endocytic site formation; directly inhibits Las17p stimulation of Arp23 complex-mediated actin assembly in vitro; may regulate assembly and disassembly of the septin ring; colocalizes and interacts with septin subunits; potential role in actin cytoskeletal organization
YHR113W	APE4	Cytoplasmic aspartyl aminopeptidase with possible vacuole function; Cvt pathway cargo protein; cleaves unblocked N-terminal acidic amino acids from peptide substrates; forms a 12-subunit homo-oligomer; M18 metalloprotease family
YPR172W	YPR172W	Protein of unknown function; predicted to encode a pyridoxal 5'-phosphate synthase based on sequence similarity but purified protein does not possess this activity, nor does it bind flavin mononucleotide (FMN); transcriptionally activated by Yrm1p along with genes involved in multidrug resistance; YPR172W has a paralog, YLR456W, that arose from the whole genome duplication
YNL063W	MTQ1	S-adenosylmethionine-dependent methyltransferase; methylates translational release factor Mrf1p; similar to E.coli PrmC; is not an essential gene
YER047C	SAP1	Putative ATPase of the AAA family; interacts with the Sin1p transcriptional repressor in the two-hybrid system
YLR193C	UPS1	Phosphatidic acid transfer protein; plays a role in phospholipid metabolism by transporting phosphatidic acid from the outer to the inner mitochondrial membrane; localizes to the mitochondrial intermembrane space; null mutant has altered cardiolipin and phosphatidic acid levels; ortholog of human PRELI
YPR160C-A	YPR160C-A	Protein of unknown function; identified by gene-trapping, microarray-based expression analysis, and genome-wide homology searching
YOR098C	NUP1	FG-nucleoporin component of central core of the nuclear pore complex; contributes directly to nucleocytoplasmic transport and maintenance of thenuclear pore complex (NPC) permeability barrier; possible karyopherin release factor that accelerates release of karyopherin-cargo complexes after transport across NPC; both NUP1 and NUP60 are homologous to human NUP153
YEL067C	YEL067C	Putative protein of unknown function; the authentic, non-tagged protein is detected in highly purified mitochondria in high-throughput studies
YMR280C	CAT8	Zinc cluster transcriptional activator; necessary for derepression of a variety of genes under non-fermentative growth conditions, active after diauxic shift, binds carbon source responsive elements; relative distribution to the nucleus increases upon DNA replication stress
YGR112W	SHY1	Mitochondrial inner membrane protein required for complex IV assembly; associates with complex IV assembly intermediates and complex III/complex IV supercomplexes; similar to human SURF1 involved in Leigh Syndrome; complex IV is also known as cytochrome c oxidase
YNL106C	INP52	Polyphosphatidylinositol phosphatase; dephosphorylates a number of phosphatidylinositol phosphates (PtdInsPs, PIPs) to PI; involved in endocytosis; hyperosmotic stress causes translocation to actin patches; synaptojanin-like protein with a Sac1 domain; INP52 has a paralog, INP53, that arose from the whole genome duplication
YKL049C	CSE4	Centromeric histone H3-like protein; associates with promoters, accessible chromatin, and RNAPII-bound regions; phosphorylated Cse4p associates with centromeres; required for kinetochore function; Ipl1p-dependent phosphorylation destabilizes defective kinetochores promoting bi-orientation; increases association of Sgo1p with centromeric chromatin; proteolysis regulated by multiple E3 ligases, res…
YPR174C	CSA1	Protein of unknown function; green fluorescent protein (GFP)-fusion protein localizes to the nuclear periphery; potential Cdc28p substrate; binds phosphatidylinositols and phosphatidylethanolamine in a large-scale study; relative distribution to foci at the nuclear periphery increases upon DNA replication stress; YPR174C has a paralog, NBP1, that arose from the whole genome duplication
YAR002W	NUP60	FG-nucleoporin component of central core of the nuclear pore complex; contributes directly to nucleocytoplasmic transport and maintenance of the nuclear pore complex (NPC) permeability barrier and is involved in gene tethering at the nuclear periphery; relocalizes to the cytosol in response to hypoxia; both NUP1 and NUP60 are homologous to human NUP153
YMR004W	MVP1	Protein required for sorting proteins to the vacuole; Mvp1p and Vps1p act in concert to promote membrane traffic to the vacuole; participates in transcription initiation and/or early elongation of specific genes; interacts with "foot domain" of RNA polymerase II; deletion results in abnormal CTD-Ser5 phosphorylation of RNA polymerase II at specific promoter regions; protein abundance increases in…
YDR130C	FIN1	Spindle pole body-related intermediate filament protein; forms cell cycle-specific filaments between spindle pole bodies in dividing cells; localizes to poles and microtubules of spindle during anaphase and contributes to spindle stability; involved in Glc7p localization and regulation; relative distribution to the nucleus increases upon DNA replication stress
YPR171W	BSP1	Adapter that links synaptojanins to the cortical actin cytoskeleton; the synaptojanins are Inp52p and Inp53p
YNL330C	RPD3	Histone deacetylase, component of both the Rpd3S and Rpd3L complexes; regulates transcription, silencing, autophagy and other processes by influencing chromatin remodeling; forms at least two different complexes which have distinct functions and members; Rpd3(L) recruitment to the subtelomeric region is regulated by interaction with the arginine methyltransferase, Hmt1p
YLR219W	MSC3	Protein of unknown function; green fluorescent protein (GFP)-fusion protein localizes to the cell periphery; msc3 mutants are defective in directing meiotic recombination events to homologous chromatids; potential Cdc28p substrate; protein abundance increases in response to DNA replication stress
YBR052C	RFS1	Protein of unknown function; member of a flavodoxin-like fold protein family that includes Pst2p and Ycp4p; green fluorescent protein (GFP)-fusion protein localizes to the cytoplasm in a punctate pattern; RFS1 has a paralog, PST2, that arose from the whole genome duplication
YLR135W	SLX4	Endonuclease involved in processing DNA; acts during recombination, repair; promotes template switching during break-induced replication (BIR), causing non-reciprocal translocations (NRTs); cleaves branched structures in complex with Slx1p; involved in interstrand cross-link repair, Rad1p/Rad10p-dependent removal of 3'-nonhomologous tails during DSBR via single-strand annealing; relative distribu…
YGL150C	INO80	ATPase and nucleosome spacing factor; subunit of complex containing actin and actin-related proteins that has chromatin remodeling activity and 3' to 5' DNA helicase activity in vitro; promotes nucleosome shifts in the 3 prime direction; has a role in modulating stress gene transcription
YGR218W	CRM1	Nuclear export factor, exportin; major karyopherin involved in export of proteins, RNAs, and ribosomal subunits from the nucleus
YDR227W	SIR4	SIR protein involved in assembly of silent chromatin domains; silent information regulator (SIR) along with SIR2 and SIR3; involved in assembly of silent chromatin domains at telomeres and the silent mating-type loci; some SIR4 alleles prolong lifespan; required for Ku-mediated telomerase recruitment, telomere lengthening, and telomere hypercluster formation in quiescent yeast cells
YGL093W	SPC105	Subunit of a kinetochore-microtubule binding complex; complex bridges centromeric heterochromatin and kinetochore MAPs and motors; required for sister chromatid bi-orientation and kinetochore binding of SAC components; complex also includes Kre28p; modified by sumoylation
YKL128C	PMU1	Putative phosphomutase; contains a region homologous to the active site of phosphomutases; overexpression suppresses the histidine auxotrophy of an ade3 ade16 ade17 triple mutant and the temperature sensitivity of a tps2 mutant
YBL031W	SHE1	Mitotic spindle protein; interacts with components of the Dam1 (DASH) complex, its effector Sli15p, and microtubule-associated protein Bim1p; also localizes to nuclear microtubules and to the bud neck in a ring-shaped structure; inhibits dynein function
YOL024W	YOL024W	Putative protein of unknown function; predicted to have thiol-disulfide oxidoreductase active site; YOL024W has a paralog, IGD1, that arose from the whole genome duplication
YGL016W	KAP122	Karyopherin beta; responsible for import of the Toa1p-Toa2p complex into the nucleus; binds to nucleoporins Nup1p and Nup2p; may play a role in regulation of pleiotropic drug resistance
YDL073W	AHK1	Scaffold protein in the HKR1 sub-branch of the Hog1p-signaling pathway; physically interacts with the cytoplasmic domain of Hkr1p, and with Sho1p, Pbs2p, and Ste11p; prevents cross-talk signaling from Hkr1p of the osmotic stress MAPK cascade to the Kss1p MAPK cascade; non-essential gene
YKL138C-A	HSK3	Essential subunit of the Dam1 complex (aka DASH complex); complex couples kinetochores to the force produced by MT depolymerization thereby aiding in chromosome segregation; is transferred to the kinetochore prior to mitosis
YJL048C	UBX6	UBX (ubiquitin regulatory X) domain-containing protein; interacts with Cdc48p, transcription is repressed when cells are grown in media containing inositol and choline; UBX6 has a paralog, UBX7, that arose from the whole genome duplication
YLR316C	TAD3	Subunit of tRNA-specific adenosine-34 deaminase; forms a heterodimer with Tad2p that converts adenosine to inosine at the wobble position of several tRNAs
YLL039C	UBI4	Ubiquitin; becomes conjugated to proteins, marking them for selective degradation via the ubiquitin-26S proteasome system; essential for the cellular stress response; encoded as a polyubiquitin precursor comprised of 5 head-to-tail repeats; protein abundance increases in response to DNA replication stress
YBR246W	RRT2	Methylesterase performing penultimate step of diphthamide biosynthesis; hydrolyzes methylated diphthine to produce diphthine and allows Dph6-catalyzed amidation reaction to occur; deletion leads to resistance to sordarin and accumulation of methylatediphthine; WD40 domain-containing protein; involved in endosomal recycling; forms complex with Rtt10p that functions in retromer-mediated pathway for…
YER071C	TDA2	Subunit of a complex that associates with actin filaments; forms a complex with Aim21p that inhibits barbed end F-actin assembly; elevates actin monomer pools to increase endocytotic efficiency and to regulate the distribution of actin between cables and patches; Aim21p/Tda2p forms a larger complex with actin capping proteins Cap1p and Cap2p; TcTex1-type dynein light chain family member; null mut…
YHR012W	VPS29	Subunit of the membrane-associated retromer complex; endosomal protein; essential for endosome-to-Golgi retrograde transport; forms a subcomplex with Vps35p and Vps26p that selects cargo proteins for endosome-to-Golgi retrieval
YPL233W	NSL1	Essential component of the MIND kinetochore complex; joins kinetochore subunits contacting DNA to those contacting microtubules; required for accurate chromosome segregation; complex consists of Mtw1p Including Nnf1p-Nsl1p-Dsn1p (MIND)
YDR058C	TGL2	Triacylglycerol lipase that is localized to the mitochondria; has lipolytic activity towards triacylglycerols and diacylglycerols when expressed in E. coli
YFR024C-A	LSB3	Protein containing a C-terminal SH3 domain; binds Las17p, which is a homolog of human Wiskott-Aldrich Syndrome protein involved in actin patch assembly and actin polymerization; protein abundance increases in response to DNA replication stress; LSB3 has a paralog, YSC84, that arose from the whole genome duplication
YLL040C	VPS13	Protein involved in prospore membrane morphogenesis; peripheral membrane protein that localizes to the prospore membrane and at numerous membrane contact sites; involved in sporulation, vacuolar protein sorting, prospore membrane formation during sporulation, and protein-Golgi retention; required for mitochondrial integrity; contains a PH-like domain; homologous to human CHAC and COH1 which are i…
YNL187W	SWT21	Protein involved in mRNA splicing; contains a consensus nuclear export signal (NES) sequence similar to the consensus sequence recognized by Crm1p; interacts genetically with Prp40p and Tgs1p; contains WD40 repeats
YEL061C	CIN8	Bipolar kinesin motor protein; switches from minus- to plus-end-directed motility in vitro depending on conditions; involved in mitotic spindle assembly and chromosome segregation
YIL045W	PIG2	Putative type-1 protein phosphatase targeting subunit; tethers Glc7p type-1 protein phosphatase to Gsy2p glycogen synthase; PIG2 has a paralog, GIP2, that arose from the whole genome duplication
YIL136W	OM45	Mitochondrial outer membrane protein of unknown function; major constituent of the outer membrane, extending into the intermembrane space; interacts with porin (Por1p) and with Om14p; imported via the presequence pathway involving the TOM and TIM23 complexes, then assembled in the outer membrane by Mim1p; protein abundance increases in response to DNA replication stress
YJL092W	SRS2	DNA helicase and DNA-dependent ATPase; role in DNA repair and checkpoint recovery, in the proper timing of commitment to meiotic recombination and the Meiosis I to II transition; blocks trinucleotide repeat expansion; affects genome stability; disassembles Rad51p nucleoprotein filaments during meiotic recombination; stimulates Mus81p-Mms4p endonuclease activity independent of catalytic activity; …
YGL216W	KIP3	Kinesin-related antiparallel sliding motor protein; involved in mitotic spindle positioning; sliding activity promotes bipolar spindle assembly and maintenance of genome stability; inhibits spindle elongation, destabilizing late anaphase spindle microtubules that polymerize beyond the midzone
YAL047C	SPC72	Gamma-tubulin small complex (gamma-TuSC) receptor; recruits the gamma-TuSC complex to the cytoplasmic side of the SPB, connecting nuclear microtubules to the SPB; involved in astral microtubule formation, stabilization, and with Stu2p, anchoring astral MTs at the cytoplasmic face of the SPB, and regulating plus-end MT dynamics; regulated by Cdc5 kinase
YLR327C	TMA10	Protein of unknown function that associates with ribosomes; protein abundance increases in response to DNA replication stress; TMA10 has a paralog, STF2, that arose from the whole genome duplication
YGR231C	PHB2	Subunit of the prohibitin complex (Phb1p-Phb2p); prohibitin is a 1.2 MDa ring-shaped inner mitochondrial membrane chaperone that stabilizes newly synthesized proteins; determinant of replicative life span; involved in mitochondrial segregation; prohibitin deficiency induces a mitochondrial unfolded protein response (mtUPR)
YMR295C	YMR295C	Protein of unknown function that associates with ribosomes; green fluorescent protein (GFP)-fusion protein localizes to the cell periphery and bud; not an essential gene; protein abundance increases in response to DNA replication stress; YMR295C has a paralog, YGR273C, that arose from the whole genome duplication
YMR275C	BUL1	Alpha-arrestin, component of the Rsp5p E3-ubiquitin ligase complex; ubiquitin-binding adaptor involved in down-regulation of general amino acid transporter Gap1p upon shift to preferred nitrogen source; involved in lactate transporter Jen1p endocytosis; BUL1 has a paralog, BUL2, that arose from the whole genome duplication
YGR100W	MDR1	Cytoplasmic GTPase-activating protein; activates Ypt/Rab transport GTPases Ypt6p, Ypt31p and Sec4p; involved in recycling of internalized proteins and regulation of Golgi secretory function
YBR108W	AIM3	Protein that inhibits barbed-end actin filament elongation; interacts with Rvs167p; null mutant is viable and displays elevated frequency of mitochondrial genome loss
YLR227C	ADY4	Structural component of the meiotic outer plaque; outer plaque is a membrane-organizing center that assembles on the cytoplasmic face of the spindle pole body during meiosis II and triggers the formation of the prospore membrane
YLR258W	GSY2	Glycogen synthase; expression induced by glucose limitation, nitrogen starvation, heat shock, and stationary phase; activity regulated by cAMP-dependent, Snf1p and Pho85p kinases as well as by the Gac1p-Glc7p phosphatase; GSY2 has a paralog, GSY1, that arose from the whole genome duplication; relocalizes from cytoplasm to plasma membrane upon DNA replication stress
YJR053W	BFA1	Subunit of a two-component GTPase-activating protein, Bfa1p-Bub2p; contributes to GAP activity, inactivating Tem1 by stimulating GTP hydrolysis following damage or misalignment of the mitotic spindle; functions as a guanine-nucleotide exchange inhibitor (GDI) for Tem1p; involved in multiple cell cycle checkpoint pathways that control mitotic exit; required when telomeres are damaged, but not for …
YHR103W	SBE22	Protein involved in bud growth; involved in the transport of cell wall components from the Golgi to the cell surface; similar in structure and functionally redundant with Sbe2p; SBE22 has a paralog, SBE2, that arose from the whole genome duplication
YER180C-A	SLO1	Protein interacting with Arl3p; Arl3p is a GTPase of the Ras superfamily involved in vesicle-tethering at the Golgi; putative ortholog of human SCOCO
YBR148W	YSW1	Protein required for normal prospore membrane formation; interacts with Gip1p, which is the meiosis-specific regulatory subunit of the Glc7p protein phosphatase; expressed specifically in spores and localizes to the prospore membrane; YSW1 has a paralog, SPO21, that arose from the whole genome duplication
YOR239W	ABP140	AdoMet-dependent tRNA methyltransferase and actin binding protein; C-terminal domain is responsible for 3-methylcytidine modification of residue 32 of the tRNA anticodon loop of tRNA-Thr and tRNA-Ser and contains an S-adenosylmethionine (AdoMet) binding motif; N-terminal actin binding sequence interacts with actin filaments and localizes to actin patches and cables; N- and C-terminal domains are …
YPR199C	ARR1	Transcriptional activator of the basic leucine zipper (bZIP) family; required for transcription of genes involved in resistance to arsenic compounds; directly binds trivalent arsenic (As(III)) as does K. lactis ortholog, KIYAP8
YDR012W	RPL4B	Ribosomal 60S subunit protein L4B; homologous to mammalian ribosomal protein L4 and bacterial L4; RPL4B has a paralog, RPL4A, that arose from the whole genome duplication
YDR336W	MRX8	Protein that associates with mitochondrial ribosome; sumoylated under stress conditions in a genome wide study; YDR336W is not an essential gene
YML107C	PML39	Protein required for nuclear retention of unspliced pre-mRNAs; required along with Mlp1p and Pml1p; anchored to nuclear pore complex via Mlp1p and Mlp2p; found with the subset of nuclear pores farthest from the nucleolus; may interact with ribosomes
YIL106W	MOB1	Component of the mitotic exit network; associates with and is required for the activation and Cdc15p-dependent phosphorylation of the Dbf2p kinase; required for cytokinesis and cell separation; component of the CCR4 transcriptional complex; relocalizes from cytoplasm to the nuclear periphery upon DNA replication stress
YGL193C	YGL193C	Haploid-specific gene repressed by a1-alpha2; turned off in sir3 null strains, absence enhances the sensitivity of rad52-327 cells to campothecin almost 100-fold
YML041C	VPS71	Nucleosome-binding component of the SWR1 complex; SWR1 exchanges histone variant H2AZ (Htz1p) for chromatin-bound histone H2A; required for vacuolar protein sorting
YOL104C	NDJ1	Protein that regulates meiotic SPB cohesion and telomere clustering; localizes to both spindle pole bodies (SPBs) and telomeres; required for bouquet formation, effective homolog pairing, ordered cross-over distribution, sister chromatid cohesion at meiotic telomeres, chromosomal segregation and telomere-led rapid prophase movement
YLR098C	CHA4	DNA binding transcriptional activator; mediates serine/threonine activation of the catabolic L-serine (L-threonine) deaminase (CHA1); Zinc-finger protein with Zn[2]-Cys[6] fungal-type binuclear cluster domain
YLR266C	PDR8	Transcription factor; targets include ATP-binding cassette (ABC) transporters, major facilitator superfamily transporters, and other genes involved in the pleiotropic drug resistance (PDR) phenomenon; PDR8 has a paralog, YRR1, that arose from the whole genome duplication
YDL053C	PBP4	Pbp1p binding protein; interacts strongly with Pab1p-binding protein 1 (Pbp1p) in the yeast two-hybrid system; also interacts with Lsm12p in a copurification assay; relative distribution to the nucleus increases upon DNA replication stress
YIL014C-A	YIL014C-A	Putative protein of unknown function
YDL233W	MFG1	Regulator of filamentous growth; interacts with FLO11 promoter and regulates FLO11 expression; binds to transcription factors Flo8p and Mss11p; green fluorescent protein (GFP)-fusion protein localizes to the nucleus; YDL233W is not an essential gene
YBR095C	RXT2	Component of the histone deacetylase Rpd3L complex; possibly involved in cell fusion and invasive growth; relocalizes to the cytosol in response to hypoxia
YKL057C	NUP120	Subunit of the Nup84p subcomplex of the nuclear pore complex (NPC); contributes to nucleocytoplasmic transport and NPC biogenesis and is involved in establishment of a normal nucleocytoplasmic concentration gradient of the GTPase Gsp1p; also plays roles in several processes that may require localization of genes or chromosomes at the nuclear periphery, including double-strand break repair, transc…
YDR318W	MCM21	Component of the kinetochore sub-complex COMA; COMA (Ctf19p, Okp1p, Mcm21p, Ame1p) bridges kinetochore subunits in contact with centromeric DNA with subunits bound to microtubules during kinetochore assembly; involved in minichromosome maintenance; modified by sumoylation; orthologous to human centromere constitutive-associated network (CCAN) subunit CENP-O and fission yeast mal2
YMR124W	EPO1	Protein involved in septin-ER tethering; interacts with ER membrane protein, Scs2p, and Shs1p, a septin ring component, at bud neck to create ER diffusion barrier; GFP-fusion protein localizes to the cell periphery, cytoplasm, bud, and bud neck; interacts with Crm1p in two-hybrid assay; YMR124W has a paralog, YLR031W, that arose from the whole genome duplication
YIL002C	INP51	Phosphatidylinositol 4,5-bisphosphate 5-phosphatase; synaptojanin-like protein with an N-terminal Sac1 domain, plays a role in phosphatidylinositol 4,5-bisphosphate homeostasis and in endocytosis; null mutation confers cold-tolerant growth
YOL042W	NGL1	Putative endonuclease; has a domain similar to a magnesium-dependent endonuclease motif in mRNA deadenylase Ccr4p; the authentic, non-tagged protein is detected in highly purified mitochondria in high-throughput studies
YER113C	TMN3	Protein with a role in cellular adhesion and filamentous growth; similar to Emp70p and Tmn2p; member of Transmembrane Nine family with 9 transmembrane segments; localizes to Golgi; induced by 8-methoxypsoralen plus UVA irradiation
YAL007C	ERP2	Member of the p24 family involved in ER to Golgi transport; similar to Emp24p and Erv25p; role in misfolded protein quality control; forms a heterotrimeric complex with Erp1p, Emp24p, and Erv25p; localized to COPII-coated vesicles; ERP2 has a paralog, ERP4, that arose from the whole genome duplication
YAL063C	FLO9	Lectin-like protein with similarity to Flo1p; thought to be expressed and involved in flocculation
YAR050W	FLO1	Lectin-like protein involved in flocculation; cell wall protein that binds mannose chains on the surface of other cells, confers floc-forming ability that is chymotrypsin sensitive and heat resistant; important for co-flocculation with other yeasts, mediating interaction with specific species; FLO1 has a paralog, FLO5, that arose from a segmental duplication
YAR002C-A	ERP1	Member of the p24 family involved in ER to Golgi transport; role in misfolded protein quality control; forms heterotrimeric complex with Erp2p, Emp24p, and Erv25p; localized to COPII-coated vesicles; ERP1 has a paralog, ERP6, that arose from the whole genome duplication
YBL017C	PEP1	Type I transmembrane sorting receptor for multiple vacuolar hydrolases; cycles between the late-Golgi and prevacuolar endosome-like compartments
YGL200C	EMP24	Component of the p24 complex; role in misfolded protein quality control; binds to GPI anchor proteins and mediates their efficient transport from the ER to the Golgi; integral membrane protein that associates with endoplasmic reticulum-derived COPII-coated vesicles
YJL222W	VTH2	Putative membrane glycoprotein; has strong similarity to Vth1p and Pep1p/Vps10p; may be involved in vacuolar protein sorting
YJR075W	HOC1	Alpha-1,6-mannosyltransferase; involved in cell wall mannan biosynthesis; subunit of a Golgi-localized complex that also contains Anp1p, Mnn9p, Mnn11p, and Mnn10p; identified as a suppressor of a cell lysis sensitive pkc1-371 allele
YJR137C	MET5	Sulfite reductase beta subunit; involved in amino acid biosynthesis, transcription repressed by methionine
YKL034W	TUL1	Subunit of the DSC ubiquitin ligase complex; golgi-localized RING-finger ubiquitin ligase (E3) involved in sorting polar transmembrane domain containing membrane proteins to multivesicular bodies for delivery to the vacuole; proposed involvement in the quality control of misfolded TMD containing proteins; ortholog of fission yeast dsc1
YKL039W	PTM1	Protein of unknown function; copurifies with late Golgi vesicles containing the v-SNARE Tlg2p; PTM1 has a paralog, YHL017W, that arose from the whole genome duplication
YNL066W	SUN4	Cell wall protein related to glucanases localized in birth scars; possibly involved in cell wall septation; member of the SUN family; SUN4 has a paralog, SIM1, that arose from the whole genome duplication
YGL259W	YPS5	Protein with similarity to GPI-anchored aspartic proteases; such proteases are Yap1p and Yap3p; mCherry fusion protein localizes to the vacuole
YGR014W	MSB2	Mucin family member involved in various signaling pathways; functions as osmosensor in the Sho1p-mediated HOG pathway; functions in Cdc42p- and MAP kinase-dependent filamentous growth signaling pathway; processed into secreted and cell-associated forms by aspartyl protease Yps1p; potential Cdc28p substrate
YBR187W	GDT1	Calcium and manganese transporter with higher affinity for Ca2+; involved in Ca2+ and Mn2+ homeostasis; localizes to the cis- and medial-Golgi apparatus; GFP-fusion localizes to the vacuole; required for the Mn2+-dependent function of glycosylation enzymes; TMEM165, a human ortholog linked to Congenital Disorders of Glycosylation, functionally complements the null allele; expression pattern and p…
YBR078W	ECM33	GPI-anchored protein involved in efficient glucose uptake; possible role in apical bud growth; GPI-anchoring on the plasma membrane crucial to function; phosphorylated in mitochondria; similar to Sps2p; ECM33 has a paralog, PST1, that arose from the whole genome duplication
YKL077W	PSG1	Protein that promotes the transport and maturation of Pma1 with Exp1; cleaved specifically by Kex2p; localizes to the Golgi apparatus and to the endoplasmic reticulum in HTP studies
YNL237W	YTP1	Probable type-III integral membrane protein of unknown function; has regions of similarity to mitochondrial electron transport proteins
YKR005C	YKR005C	Putative protein of unknown function
YNL291C	MID1	Stretch-activated Ca2+-permeable cation channel; required for Ca2+ influx stimulated by mating pheromones and some abiotic stresses; sensor of compressive mechanical stress; N-glycosylated membrane protein of the ER and plasma membrane; interacts with Cch1p; oligomerizes; is an alpha2/delta-like protein and participates in the generation of stretch-activated Ca2+-permeable cation channel activity…
YKR044W	UIP5	Protein of unknown function that interacts with Ulp1p; a Ubl (ubiquitin-like protein)-specific protease for Smt3p protein conjugates
YCL045C	EMC1	Member of conserved endoplasmic reticulum membrane complex; involved in efficient folding of proteins in the ER; null mutant displays induction of the unfolded protein response; interacts with Gal80p; homologous to worm H17B01.4/EMC-1, fly CG2943, and human KIAA0090
YHL017W	YHL017W	Putative protein of unknown function; green fluorescent protein (GFP)-fusion protein co-localizes with clathrin-coated vesicles; YHL017W has a paralog, PTM1, that arose from the whole genome duplication
YCL049C	YCL049C	Protein of unknown function; localizes to membrane fraction; YCL049C is not an essential gene
YCR069W	CPR4	Peptidyl-prolyl cis-trans isomerase (cyclophilin); catalyzes the cis-trans isomerization of peptide bonds N-terminal to proline residues; has a potential role in the secretory pathway; CPR4 has a paralog, CPR8, that arose from the whole genome duplication
YHR063C	PAN5	2-dehydropantoate 2-reductase; part of the pantothenic acid pathway, structurally homologous to E. coli panE
YKR058W	GLG1	Glycogenin glucosyltransferase; self-glucosylating initiator of glycogen synthesis, also glucosylates n-dodecyl-beta-D-maltoside; SWAT-GFP and mCherry fusion proteins localize to the cell periphery and vacuole respectively; similar to mammalian glycogenin; GLG1 has a paralog, GLG2, that arose from the whole genome duplication
YKR102W	FLO10	Member of the FLO family of cell wall flocculation proteins; not expressed in most lab strains; overproduction induces flocculation that can be inhibited by mannose, sucrose, or glucose; overproduction also promotes haploid invasive growth and diploid filamentous growth
YLL056C	YLL056C	NADH-dependent aldehyde reductase; reduces many aldehyde compounds including glycolaldehyde, formaldehyde and furfural; transcription unregulated by furfural, 5-hydroxymethylfurfural (HMF) and the mycotoxin patulin; expression increased by multidrug resistance transcription factors Yrm1p and Yrr1p; member of atypical subgroup 7 of the short-chain dehydrogenase/reductase (SDR) family; localizes to…
YNR067C	DSE4	Daughter cell-specific secreted protein with similarity to glucanases; degrades cell wall from the daughter side causing daughter to separate from mother
YLR083C	EMP70	Protein with a role in cellular adhesion and filamentous growth; also endosome-to-vacuole sorting; similar to Tmn3p; member of Transmembrane Nine family of proteins with 9 transmembrane segments; EMP70 has a paralog, TMN2, that arose from the whole genome duplication
YDL046W	NPC2	Sterol transport protein and functional homolog of human NPC2/He1; acts with Ncr1p in sterol trafficking; human NPC2 is a cholesterol-binding protein whose deficiency causes Niemann-Pick type C2 disease involving retention of cholesterol in lysosomes; yeast NPC2 can complement mutations in human NPC2
YHR098C	SFB3	Component of the Sec23p-Sfb3p heterodimer of the COPII vesicle coat; COPII coat is required for cargo selection during vesicle formation in ER to Golgi transport; scaffolding function of Lst1p required to generate vesicles that can accommodate difficult cargo proteins that include large oligomeric assemblies and asymmetrically distributed membrane proteins; with Atg40p acts in autophagy of the ER…
YDL070W	BDF2	Protein involved in transcription initiation; acts at TATA-containing promoters; associates with the basal transcription factor TFIID; contains two bromodomains; corresponds to the C-terminal region of mammalian TAF1; redundant with Bdf1p; protein abundance increases in response to DNA replication stress; BDF2 has a paralog, BDF1, that arose from the whole genome duplication
YDR057W	YOS9	ER quality-control lectin; integral subunit of the HRD ligase; participates in efficient ER retention of misfolded proteins by recognizing them and delivering them to Hrd1p; binds to glycans with terminal alpha-1,6 linked mannose on misfolded N-glycosylated proteins and participates in targeting proteins to ERAD; member of the OS-9 protein family
YHR132C	ECM14	Conserved fungal protein with similarity to zinc carboxypeptidases; in some strains required for normal cell wall assembly
YDR107C	TMN2	Protein with a role in cellular adhesion and filamentous growth; similar to Tmn3p; member of the evolutionarily conserved Transmembrane Nine family of proteins with nine membrane-spanning segments; TMN2 has a paralog, EMP70, that arose from the whole genome duplication
YHR154W	RTT107	BRCA1 C-terminal domain protein needed for recovery from DNA damage; implicated in Mms22-dependent DNA repair during S phase; involved in recruiting SMC5/6 complex to double-strand breaks; DNA damage induces phosphorylation by Mec1p at one or more SQ/TQ motifs; interacts with Mms22p and Slx4p; has four BRCT domains; has a role in regulation of Ty1 transposition; relative distribution to nuclear f…
YOL161C	PAU20	Protein of unknown function; member of the seripauperin multigene family encoded mainly in subtelomeric regions; SWAT-GFP and mCherry fusion proteins localize to the vacuole; expression induced by low temperature and also by anaerobic conditions; induced during alcoholic fermentation
YLR250W	SSP120	Protein packaged into COPII vesicles for trafficking between ER and Golgi; forms a complex with Emp47p that may function in trafficking plasma membrane glycoproteins through early secretory pathway; green fluorescent protein (GFP)-fusion protein localizes to the cytoplasm in a punctate pattern
YHR211W	FLO5	Lectin-like cell wall protein (flocculin) involved in flocculation; binds mannose chains on the surface of other cells, confers floc-forming ability that is chymotrypsin resistant but heat labile; important for co-flocculation with other yeasts, mediating interaction with specific species; FLO5 has a paralog, FLO1, that arose from a segmental duplication
YDR382W	RPP2B	Ribosomal protein P2 beta; a component of the ribosomal stalk, which is involved in the interaction between translational elongation factors and the ribosome; free (non-ribosomal) P2 stimulates the phosphorylation of the eIF2 alpha subunit (Sui2p) by Gcn2p; regulates the accumulation of P1 (Rpp1Ap and Rpp1Bp) in the cytoplasm
YDR402C	DIT2	N-formyltyrosine oxidase; sporulation-specific microsomal enzyme involved in the production of N,N-bisformyl dityrosine required for spore wall maturation, homologous to cytochrome P-450s; SWAT-GFP and mCherry fusion proteins localize to the endoplasmic reticulum and vacuole respectively
YIL005W	EPS1	ER protein with chaperone and co-chaperone activity; involved in retention of resident ER proteins; has a role in recognizing proteins targeted for ER-associated degradation (ERAD), member of the protein disulfide isomerase family
YIL027C	EMC5	Member of conserved ER transmembrane complex; required for efficient folding of proteins in the ER; null mutant displays induction of the unfolded protein response, and also shows K1 killer toxin resistance; homologous to worm B0334.15/EMC-5, fly CG15168, human MMGT
YOR016C	ERP4	Member of the p24 family involved in ER to Golgi transport; similar to Emp24p and Erv25p; ERP4 has a paralog, ERP2, that arose from the whole genome duplication
YLR413W	INA1	Protein of unknown function; not an essential gene; YLR413W has a paralog, FAT3, that arose from the whole genome duplication
YOR154W	SLP1	Glycosylated integral ER membrane protein of unknown function; forms an ER-membrane associated protein complex with Emp65p; member of the SUN-like family of proteins; genetic interactions suggest a role in folding of ER membrane proteins; required for nuclear envelope localization of Mps3p
YML012W	ERV25	Member of the p24 family involved in ER to Golgi transport; role in misfolded protein quality control; forms a heterotrimeric complex with Erp1, Erp2p, and Emp24,
YIL173W	VTH1	Putative membrane glycoprotein; has strong similarity to Vth2p and Pep1p/Vps10p; may be involved in vacuolar protein sorting
YEL043W	GTA1	Protein of unknown function; proposed role in Golgi vesicle trafficking based on phenotypic profile, presence of a coiled-coil domain often associated with vesicle tethering proteins, and interaction profile process enrichment; may interact with ribosomes, based on co-purification studies; localizes to the ER and cell periphery in HTP studies; contains fibronectin type III domain fold
YML027W	YOX1	Homeobox transcriptional repressor; binds to Mcm1p and to early cell cycle boxes (ECBs) in the promoters of cell cycle-regulated genes expressed in M/G1 phase; expression is cell cycle-regulated; phosphorylated by Cdc28p; relocalizes from nucleus to cytoplasm upon DNA replication stress; YOX1 has a paralog, YHP1, that arose from the whole genome duplication
YMR008C	PLB1	Phospholipase B (lysophospholipase) involved in lipid metabolism; required for efficient acyl chain remodeling of newly synthesized phosphatidylethanolamine-derived phosphatidylcholine; required for deacylation of phosphatidylcholine and phosphatidylethanolamine but not phosphatidylinositol; PLB1 has a paralog, PLB3, that arose from the whole genome duplication
YMR147W	LDO45	Putative protein of unknown function; SWAT-GFP and mCherry fusion proteins localize to the cell periphery
YOR384W	FRE5	Putative ferric reductase with similarity to Fre2p; expression induced by low iron levels; the authentic, non-tagged protein is detected in highly purified mitochondria in high-throughput studies
YOR387C	YOR387C	Putative protein of unknown function; regulated by the metal-responsive Aft1p transcription factor; highly inducible in zinc-depleted conditions; localizes to the soluble fraction; SWAT-GFP and mCherry fusion proteins localize to the endoplasmic reticulum and vacuole respectively; YOR387C has a paralog, VEL1, that arose from a single-locus duplication
YJL037W	IRC18	Protein involved in outer spore wall assembly; possible role in assembly of the dityrosine layer; similar to adjacent ORF, LOH1; irc18 loh1 double mutant exhibits reduced dityrosine fluorescence relative to single mutants; SWAT-GFP fusion protein localizes to the ER and vacuole, while mCherry fusion localizes to the vacuole; expression induced in respiratory-deficient cells and carbon-limited che…
YER076C	YER076C	Putative protein of unknown function; the authentic, non-tagged protein is detected in highly purified mitochondria in high-throughput studies; analysis of HA-tagged protein suggests a membrane localization
YJL073W	JEM1	DnaJ-like chaperone required for nuclear membrane fusion during mating; localizes to the ER membrane; exhibits genetic interactions with KAR2
YFL048C	EMP47	Integral membrane component of ER-derived COPII-coated vesicles; functions in ER to Golgi transport; forms a complex with Ssp120p that may function in trafficking plasma membrane glycoproteins through early secretory pathway; EMP47 has a paralog, EMP46, that arose from the whole genome duplication
YFL051C	YFL051C	Putative protein of unknown function; SWAT-GFP fusion protein localizes to the cell periphery while mCherry fusion protein localizes to both the cell periphery and vacuole; YFL051C is not an essential gene
YFR026C	ULI1	Protein of unknown function; involved in and induced by the endoplasmic reticulum unfolded protein response (UPR); SWAT-GFP and mCherry fusion proteins localize to the endoplasmic reticulum
YPL006W	NCR1	Vacuolar membrane protein involved with Npc2p in sterol trafficking; transits through the biosynthetic vacuolar protein sorting pathway, involved in sphingolipid metabolism; cells lacking Ncr1p exhibit high levels of long chain bases (LCB), similar to the accumulation of high amounts of lipids observed in patients with Neimann-Pick C, a disease caused by loss-of-function mutations in NPC1, the fu…
YPL072W	UBP16	Deubiquitinating enzyme anchored to the outer mitochondrial membrane; probably not important for general mitochondrial functioning, but may perform a more specialized function at mitochondria
YPL130W	SPO19	Meiosis-specific prospore protein; required to produce bending force necessary for proper assembly of the prospore membrane during sporulation; identified as a weak high-copy suppressor of the spo1-1 ts mutation; SPO19 has a paralog, YOR214C, that arose from the whole genome duplication
YMR214W	SCJ1	One of several homologs of bacterial chaperone DnaJ; located in the ER lumen where it cooperates with Kar2p to mediate maturation of proteins
YPL154C	PEP4	Vacuolar aspartyl protease (proteinase A); required for posttranslational precursor maturation of vacuolar proteinases; important for protein turnover after oxidative damage; plays a protective role in acetic acid induced apoptosis; synthesized as a zymogen, self-activates
YNL160W	YGP1	Cell wall-related secretory glycoprotein; induced by nutrient deprivation-associated growth arrest and upon entry into stationary phase; may be involved in adaptation prior to stationary phase entry; YGP1 has a paralog, SPS100, that arose from the whole genome duplication
