# Supplementary material for: Pls1 Is a Peroxisomal Matrix Protein with a Role in Regulating Lysine Biosynthesis
Source: Cells. 2022 Apr 22;11(9):1426. doi: 10.3390/cells11091426 (PMC9104712; doi:10.3390/cells11091426)
Supplement: Supplementary file 1 [file cells-11-01426-s001.zip › DavidEtAlSuppTable S2.xlsx]

## Sheet: protein_info
Supplementary Table S2: List of proteins that colocalized with peroxisomes (in at least one condition) and their targeting dependence
ORF	GENE	SGD Description	Topology prediction (Weill et al., 2019). Transmembrane domain (TMD) number in parentheses. Indicated also presence of predicted Mitohcondrial Targeting Signal (MTS)	Localization to peroxisome		Verification method	Targeting dependence
				Glucose	Oleate		Glucose	Oleate
YER093C-A	AIM11	Protein of unknown function; null mutant is viable but shows increased loss of mitochondrial genome and synthetic interaction with prohibitin (phb1); contains an intron; SWAT-GFP and mCherry fusion proteins localize to the mitochondria; YER093C-A has a paralog, YBL059W, that arose from the whole genome duplication	Membrane; potential MTS	YES	NO		No dependence	No dependence
YOL053W	AIM39	Protein of unknown function; null mutant displays elevated frequency of mitochondrial genome loss	Membrane (1TMD)	YES	NO	Check-PCR only	Dependence on Pex5	No dependence
YBR070C	ALG14	Component of UDP-GlcNAc transferase; required for second step of dolichyl-linked oligosaccharide synthesis; anchors catalytic subunit Alg13p to ER membrane; similar to bacterial and human glycosyltransferases; both human homologs ALG13 and ALG14 are required to complement yeast alg14 mutant; mutations of human ALG14 cause congenital myasthenic syndrome	Membrane (several)	YES	YES	Check-PCR only	No dependence	No dependence
YDR294C	DPL1	Dihydrosphingosine phosphate lyase; regulates intracellular levels of sphingolipid long-chain base phosphates (LCBPs), degrades phosphorylated long chain bases, prefers C16 dihydrosphingosine-l-phosphate as a substrate	Membrane (1-3TMD)	YES	YES		No dependence	No dependence
YGL201C	MCM6	Protein involved in DNA replication; component of the Mcm2-7 hexameric helicase complex that binds chromatin as a part of the pre-replicative complex; forms a subcomplex with Mcm4p and Mcm7p	Soluble	YES	YES		No dependence	Dependence on Pex5
YDL200C	MGT1	DNA repair methyltransferase (6-O-methylguanine-DNA methylase); involved in protection against DNA alkylation damage	Soluble	YES	YES		Dependence on Pex5	Dependence on Pex5
YLL006W	MMM1	ER integral membrane protein, ERMES complex subunit; ERMES links the ER to mitochondria and may promote inter-organellar calcium and phospholipid exchange as well as coordinating mitochondrial DNA replication and growth; required for mitophagy; ERMES complex is often co-localized with peroxisomes and with concentrated areas of pyruvate dehydrogenase	Membrane (1-2TMD)	YES	NO		No dependence	No dependence
YDL006W	PTC1	Type 2C protein phosphatase (PP2C); dephosphorylates Hog1p, inactivating osmosensing MAPK cascade; involved in Fus3p activation during pheromone response; deletion affects precursor tRNA splicing, mitochondrial inheritance, and sporulation	Soluble	YES	YES	Remade and Check-PCR	Dependence on Pex5	Dependence on both Pex5 and Pex7
YML030W	RCF1	Cytochrome c oxidase subunit; required for assembly of the Complex III-Complex IV supercomplex, and for assembly of Cox13p and Rcf2p into cytochrome c oxidase; similar to Rcf2p, and either Rcf1p or Rcf2p is required for late-stage assembly of the Cox12p and Cox13p subunits and for cytochrome c oxidase activity; required for growth under hypoxic conditions; member of the hypoxia induced gene famil…	Membrane (2TMD)	YES	NO		No dependence	No dependence
YEL072W	RMD6	Protein required for sporulation	Soluble	YES	YES	Remade and Check-PCR	No dependence	No dependence
YHR143W-A	RPC10	RNA polymerase subunit ABC10-alpha, found in RNA pol I, II, and III; relocalizes from nucleolus to cytoplasm upon DNA replication stress	Soluble	YES	YES	Remade and Check-PCR	Dependence on Pex5	Dependence on Pex5
YDR143C	SAN1	Ubiquitin-protein ligase; involved in proteasome-dependent degradation of aberrant nuclear proteins; targets substrates with regions of exposed hydrophobicity containing 5 or more contiguous hydrophobic residues; contains intrinsically disordered regions that contribute to substrate recognition; prefers a window of exposed hydrophobicity that causes a particular level of protein insolubility, sug…	Soluble	YES	YES		Dependence on Pex5	Dependence on Pex5
YLR105C	SEN2	Subunit of the tRNA splicing endonuclease; tRNA splicing endonuclease (Sen complex) is composed of Sen2p, Sen15p, Sen34p, and Sen54p; Sen complex also cleaves the CBP1 mRNA at the mitochondrial surface; Sen2p contains the active site for tRNA 5' splice site cleavage and has similarity to Sen34p and to Archaeal tRNA splicing endonuclease;	Soluble	NO	YES		No dependence	Dependence on Pex5
YGR112W	SHY1	Mitochondrial inner membrane protein required for complex IV assembly; associates with complex IV assembly intermediates and complex III/complex IV supercomplexes; similar to human SURF1 involved in Leigh Syndrome; complex IV is also known as cytochrome c oxidase	Membrane (2TMD); potential MTS	YES	YES		No dependence	No dependence
YDR145W	TAF12	Subunit (61/68 kDa) of TFIID and SAGA complexes; involved in RNA polymerase II transcription initiation and in chromatin modification, similar to histone H2A; overexpression of the human ortholog, TAF12, an oncogene involved in the formation of choroid plexus carcinomas, results in dosage chromosomal instability (dCIN) in a human cell line similar to the dCIN observed in yeast overexpressors	Soluble	YES	YES		Dependence on Pex5	Dependence on Pex5
YHL048C-A	YHL048C-A	Putative protein of unknown function; identified by expression profiling and mass spectrometry	Soluble	NO	YES	Check-PCR only	No dependence	Dependence on Pex5
YNL044W	YIP3	Protein localized to COPII vesicles; proposed to be involved in ER to Golgi transport; interacts with members of the Rab GTPase family and Yip1p; also interacts with Rtn1p	Membrane (2-4TMD)	YES	YES	Remade and Check-PCR	Dependence on Pex5	Dependence on Pex5
YNL097C-B	YNL097C-B (PLS1)	Putative protein of unknown function	Soluble	YES	NO	Remade and Check-PCR	Dependence on Pex5	No dependence
