# Supplementary material for: Pls1 Is a Peroxisomal Matrix Protein with a Role in Regulating Lysine Biosynthesis
Source: Cells. 2022 Apr 22;11(9):1426. doi: 10.3390/cells11091426 (PMC9104712; doi:10.3390/cells11091426)
Supplement: Supplementary file 1 [file cells-11-01426-s001.zip › DavidEtAlSuppTable S3.xlsx]

## Sheet: Sheet1
Supplementary Table S3: S. cerevisiae strains used in this study
Strain serial number	Strain name	Background	Mating type	Genotype
721	SGA Query		MAT alpha	HIS3∆1 LEU2∆0 MET15∆0 URA3∆0 CAN1∆::STE2pr-sp LYP1∆::STE3pr-LEU2
2561	PEX3-GFP::HIS		MAT a	HIS3∆1 LEU2∆0 MET15∆0 URA3∆0, PEX3-GFP::HIS
4655	∆pex5::G418R/ PEX3-GFP::His	BY4741	MAT a	HIS3∆1 LEU2∆0 MET15∆0 URA3∆0, ∆pex5::G418R, PEX3-GFP::His
4656	∆pex7::G418R/ PEX3-GFP::His	BY4741	MAT a	HIS3∆1 LEU2∆0 MET15∆0 URA3∆0, ∆pex7::G418R, PEX3-GFP::His
5637	PEX3-mCherry::His/ NATR::TEF2pr-GFP-YIP3	YMS721	MAT alpha	HIS3∆1LEU2∆0 MET15∆0 URA3∆0 CAN1∆::STE2pr-sp HIS5 LYP1∆::STE3pr-LEU2, PEX3-mCherry::His, NATR::TEF2pr-GFP-YIP3
5775	PEX3-mCherry::His/ NATR::TEF2pr-GFP-PTC1	YMS721	MAT alpha	HIS3∆1LEU2∆0 MET15∆0 URA3∆0 CAN1∆::STE2pr-sp HIS5 LYP1∆::STE3pr-LEU2, PEX3-mCherry::His, NATR::TEF2pr-GFP-PTC16
6186	PEX3-mCherry::His/ NATR::TEF2pr-GFP-RMD6	YMS721	MAT alpha	HIS3∆1LEU2∆0 MET15∆0 URA3∆0 CAN1∆::STE2pr-sp HIS5 LYP1∆::STE3pr-LEU2, PEX3-mCherry::His, NATR::TEF2pr-GFP-RMD6
5739	URA::TEF2pr-mCherry-YNL097C-B	BY4741	MAT a	HIS3∆1 LEU2∆0 MET15∆0 URA3∆0, URA::TEF2pr-mCherry-YNL097C-B
5951	URA::TEF2pr-mCherry-YNL097C-B/ PEX11-GFP::G418R	BY4741	MAT a	HIS3∆1 LEU2∆0 MET15∆0 URA3∆0, URA::TEF2pr-mCherry-YNL097C-B, PEX11-GFP::G418R
6054	URA::TEF2pr-mCherry-YNL097C-B/ PEX11-GFP::G418R/ Δlys1::HYGR	BY4741	MAT a	HIS3∆1 LEU2∆0 MET15∆0 URA3∆0, URA::TEF2pr-mCherry-YNL097C-B, PEX11-GFP::G418R, Δlys1::HYGR
6056	URA:::TEF2pr-mCherry-YNL097C-B/ LYS1-GFP::G418R	BY4741	MAT a	HIS3∆1 LEU2∆0 MET15∆0 URA3∆0, URA:::TEF2pr-mCherry-YNL097C-B, LYS1-GFP::G418R
6289	URA::TEF2pr-mCherry-YNL097C-B/ NATR::TEF2pr-GFP-LYS1	BY4741	MAT a	HIS3∆1 LEU2∆0 MET15∆0 URA3∆0, URA::TEF2pr-mCherry-YNL097C-B, NATR::TEF2pr-GFP-LYS1
4431	BY4741 HO::NATR	BY4741	MAT a	HIS3∆1 LEU2∆0 MET15∆0 URA3∆0, HO::NATR
6094	HO::NATR/ URA::NOP1pr-GFP-LYS1	BY4741	MAT a	HIS3∆1 LEU2∆0 MET15∆0 URA3∆0, HO::NATR, URA::NOP1pr-GFP-LYS1
6096	Δynl097c-b::NATR/ URA::NOP1pr-GFP-LYS1	BY4741	MAT a	HIS3∆1 LEU2∆0 MET15∆0 URA3∆0, Δynl097c-b::NATR, URA::NOP1pr-GFP-LYS1
6055	LYS1-GFP::G418R	BY4741	MAT a	HIS3∆1 LEU2∆0 MET15∆0 URA3∆0, LYS1-GFP::G418R
6086	Δynl097c-b::NATR	BY4741	MAT a	HIS3∆1 LEU2∆0 MET15∆0 URA3∆0, Δynl097c-b::NATR
5894	NATR::TEFpr-YNL097C-B	BY4741	MAT a	HIS3∆1 LEU2∆0 MET15∆0 URA3∆0, NATR::TEFpr-YNL097C-B
