# Supplementary material for: Pls1 Is a Peroxisomal Matrix Protein with a Role in Regulating Lysine Biosynthesis
Source: Cells. 2022 Apr 22;11(9):1426. doi: 10.3390/cells11091426 (PMC9104712; doi:10.3390/cells11091426)
Supplement: Supplementary file 1 [file cells-11-01426-s001.zip › DavidEtAlSuppTable S4.xlsx]

## Sheet: Sheet1
Supplementary Table S4: Plasmids used in this study
Plasmid number	Plasmid name	Plasmid set	Plasmid use	Reference
21	pFA6a GFP(S65T)-HIS3MX6	pFA6a	Plasmid for PCR based homologous recombination for C terminal tagging with GFP	Longtine et al., 1998
249	pYM-N21 NATNT2-TEFp-yeGFP	pYM	Plasmid for PCR based homologous recombination for overexpression of a gene using TEF promoter and N' terminus tagging with GFP	Janke et al. 2004
107	TEF2pr-mCherry-URA	pFA6	Plasmid for PCR based homologous recombination for overexpression of a gene using TEF2 promoter and N' terminus tagging with mCherry	Breslow et al, 2008
22	pFA6a GFP(S65T)-KanMX6	pFA6	Plasmid for PCR based homologous recombination for C terminal tagging with GFP	Longtine et al. 1998
108	pFA6 HygroR	pFA6	Plasmid for PCR based homologous recombination for deletion of a gene	Longtine et al., 1998
249	pYM-N21 NATR-TEFpr-yeGFP	pYM	Plasmid for PCR based homologous recombination for overexpression of a gene using TEF2 promoter and N' terminus tagging with GFP	Janke et al., 2004
555	pSWAT HYGΔN NOP1pr #2	pYM	Plasmid for PCR based homologous recombination for overexpression of a gene using NOP1 promoter and N' terminus tagging with GFP	Yofe et al., 2016
49	pFA6a NATR-MX6	pFA6	Plasmid for PCR based homologous recombination for deletion of a gene	Longtine et al., 1998
273	pYM-N19 NATR-TEFpr	pYM	Plasmid for PCR based homologous recombination for overexpression of a gene using TEF promoter	Janke et al., 2004
Supplementary References
Longtine MS, Iii K, Demarini DJ, Shah NG, Wach A, Brachat A, Philippsen P & Pringle JR (1998) Additional Modules for Versatile and Economical PCR-based Gene Deletion and Modification in Saccharomyces cerevisiae. Yeast 14, 953–961.
Janke C, Magiera MM, Rathfelder N, Taxis C, Reber S, Maekawa H, Moreno-Borchart A, Doenges G, Schwob E, Schiebel E & Knop M (2004) A versatile toolbox for PCR-based tagging of yeast genes: new fluorescent proteins, more markers and promoter substitution cassettes. Yeast 21, 947–962
Breslow DK, Cameron DM, Collins SR, Schuldiner M, Stewart-Ornstein J, Newman HW, Braun S, Madhani HD, Krogan NJ & Weissman JS (2008) A comprehensive strategy enabling high-resolution functional analysis of the yeast genome. Nat Methods 2008 58 5, 711–718.
Yofe, I., U. Weill, M. Meurer, S. Chuartzman, E. Zalckvar, O. Goldman, S. Ben-Dor, C. Schütze, N. Wiedemann, M. Knop, A. Khmelinskii, and M. Schuldiner. 2016. One library to make them all: Streamlining the creation of yeast libraries via a SWAp-Tag strategy. Nat. Methods. 13. doi:10.1038/nmeth.3795.
