# Supplementary material for: Pls1 Is a Peroxisomal Matrix Protein with a Role in Regulating Lysine Biosynthesis
Source: Cells. 2022 Apr 22;11(9):1426. doi: 10.3390/cells11091426 (PMC9104712; doi:10.3390/cells11091426)
Supplement: Supplementary file 1 [file cells-11-01426-s001.zip › DavidEtAlSuppTable S5.xlsx]

## Sheet: Sheet1
Supplementary Table S5: Primers used in this study
Primer Number	Primer name	Sequence
7437	YNL097C-BNtag Tef2mcherry Fw	GGTGAAGCTAGGCAGGCCTTCAGAAATTAAACGGAACATGCGGATCCCCGGGTTAATTAA
7438	YNL097C-B Ntag Tef2mcherry Rv	CCCAGATCCCCTTATTCCAGCTTTGTTTCGTCTTTGCTGTCTTGTACAGCTCGTCCATGC
2559	N'tag CHK F	CGACAGAGAATTCATCGATG
6458	YNL097C-B SWAT N' tag pYM CHK R	AAATGTTTACCCAGATTTTCG
3382	PEX11 C' tag pFA6 F	CACATCTATCCTTGGTATGCAAGACATGTGGAAAGCTACACGGATCCCCGGGTTAATTAA
3383	PEX11 C' tag pFA6 R	GAGAATAGCCAAATAAAAAAAAAAGATGAAAAGAAAGCTAGAATTCGAGCTCGTTTAAAC
3029	PEX11 C' tag CHK F	ACAACGTCGTTAGAGTCTGC
1342	GFP-CHK-Rev	TAA TTC AAC AAG AAT TGG GAC AA
6351	LYS1 KO pFA6 F	ACAACGAAAACGCTTTATTTTTCACACAACCGCAAAAATGCGGATCCCCGGGTTAATTAA
6352	LYS1 KO pFA6 R	GTCAGCGTAACGATAATGTATATACTTTAAATGTAAACTAGAATTCGAGCTCGTTTAAAC
6353	LYS1 WT CHK F	TGAAAAGGCATTGGTTAAAG
6354	LYS1 WT CHK R	GTGAGGGTTGGTAGTGTCTG
7807	LYS1 C' tag pFA6 F	CGATAGACATTGCGCTCGTGTTAAAAGATCTTCAAGATTGCGGATCCCCGGGTTAATTAA
7808	LYS1 C' tag pFA6 R	GTCAGCGTAACGATAATGTATATACTTTAAATGTAAACTAGAATTCGAGCTCGTTTAAAC
7809	LYS1 C' tag CHK F	AAAGTTGGTATTCCAGATGC
1342	GFP-CHK-Rev	TAA TTC AAC AAG AAT TGG GAC AA
6075	LYS1 SWAT N' tag pYM F	ACAACGAAAACGCTTTATTTTTCACACAACCGCAAAAATGCGTACGCTGCAGGTCGAC
6076	LYS1 SWAT N' tag pYM R	GGGGTTTAGTTTCAGCTCTTAGATGTAATGTGACGGCAGCCATCGATGAATTCTCTGTCG
6077	LYS1 SWAT N' tag pYM CHK R	AGTCTTCATCGTCAGAATGC
5677	LYS1 N' tag CHK R	AGTCTTCATCGTCAGAATGC
6504	YNL097C-B C' tag pFA6 R	GCGATTCTAGGCGATAAGAGAAGACAACGGCTAAAACTTAGAATTCGAGCTCGTTTAAAC
7613	Ynl097c-b WT CHK F	ACAGCAAAGACGAAACAAAG
7614	Ynl097c-b WT CHK R	AAATGTTTACCCAGATTTTCG
7639	YNL097C-B N' tag pYM F	GGTGAAGCTAGGCAGGCCTTCAGAAATTAAACGGAACATGCGTACGCTGCAGGTCGAC
7640	YNL097C-B N' tag pYM R	CCCAGATCCCCTTATTCCAGCTTTGTTTCGTCTTTGCTGTCATCGATGAATTCTCTGTCG
7241	YIP3 N' tag pYM F	GTCAAATACGCATAAAATAACATCAAATACTCCAATAATGCGTACGCTGCAGGTCGAC
7242	YIP3 N' tag pYM R	TTTACAATTTAGAACTTACGGCTAAAGCTCCTAACTGATTCATCGATGAATTCTCTGTCG
7494	PTC1 N' tag pYM F	ATTTAGGCACTGCATTTATCTTTTAAAAATCATTATAATGCGTACGCTGCAGGTCGAC
7495	PTC1 N' tag pYM R	ATGGTGTTTCTGGCCTTTCTAAGATTTCAGAATGATTACTCATCGATGAATTCTCTGTCG
7496	PTC1 N' tag CHK R	ACGTAATACGCAAACAGCAG
7641	RMD6 N' tag CHK R	AATGCCTCTGTCAAAAACTG
7642	RMD6 N' tag pYM F	ATCGAGAGTCTATCATGCCCTTTGCACAACAAAACTAATGCGTACGCTGCAGGTCGAC
7643	RMD6 N' tag pYM R	TCTCGACTGGGAGTATAACGATGTTGCAAGGGCAAGCTGACATCGATGAATTCTCTGTCG
